# Supplementary material for: Vapor detection and discrimination with a panel of odorant receptors
Source: Nat Commun. 2018 Nov 1;9:4556. doi: 10.1038/s41467-018-06806-w (PMC6212438; doi:10.1038/s41467-018-06806-w)
Supplement: Supplementary file 3 — Supplementary Data 1 [file 41467_2018_6806_MOESM3_ESM.xlsx]

## Sheet: acetophenone
raw data	0 uM	0 uM	0 uM	1 uM	1 uM	1 uM	10 uM	10 uM	10 uM	100 uM	100 uM	100 uM		average	0uM	1uM	10uM	100uM		fold change	0uM	1uM	10uM	100uM		Ranking	1uM	10uM	100uM	sum	total ranking
Olfr556'	0.902471	0.911061	0.972536	1.27373	1.41011	1.56438	2.31749	2.68451	2.63167	3.64162	3.49667	3.26096		Olfr556'	0.928689	1.41607	2.54455	3.46642		Olfr556'	1	1.52481	2.73994	3.73259		Olfr145'	3	1	1	5	1
Olfr1126'	0.328986	0.331691	0.208485	0.349593	0.396797	0.522	0.579235	0.780622	0.924357	1.86704	1.53496	1.84889		Olfr1126'	0.289721	0.422797	0.761405	1.7503		Olfr1126'	1	1.45933	2.62807	6.04133		Olfr889'	2	2	3	7	2
Olfr156'	0.143001	0.152753	0.120431	0.156704	0.145006	0.154319	0.205462	0.392708	0.410779	1.02796	1.42145	1.41566		Olfr156'	0.138728	0.15201	0.336316	1.28836		Olfr156'	1	1.09574	2.42428	9.2869		Olfr1484'	1	3	6	10	3
Olfr47'	0.178619	0.139895	0.174317	0.182675	0.2125	0.189637	0.268005	0.374786	0.466774	1.38791	1.71738	1.63424		Olfr47'	0.164277	0.194937	0.369855	1.57984		Olfr47'	1	1.18664	2.25141	9.61696		Olfr1079'	11	11	4	26	4
Olfr434'	0.134544	0.137919	0.145983	0.128725	0.121217	0.124308	0.139669	0.176942	0.192968	0.484679	0.490263	0.626251		Olfr434'	0.139482	0.12475	0.16986	0.533731		Olfr434'	1	0.89438	1.21779	3.82652		Olfr876'	25	4	2	31	5
Olfr62'	0.153816	0.140764	0.149153	0.139016	0.145451	0.155169	0.159741	0.222317	0.26086	0.723414	0.672672	0.823227		Olfr62'	0.147911	0.146545	0.214306	0.739771		Olfr62'	1	0.990766	1.44888	5.00146		Olfr476'	6	6	19	31	5
Olfr136'	0.24709	0.232655	0.240882	0.291284	0.293548	0.282781	0.487179	0.38238	0.518428	1.07514	1.09903	1.45138		Olfr136'	0.240209	0.289205	0.462662	1.20851		Olfr136'	1	1.20397	1.92608	5.03109		Olfr339'	21	10	8	39	7
Olfr124'	0.23521	0.237564	0.211272	0.179167	0.212142	0.238999	0.220063	0.244887	0.253086	0.383361	0.419773	0.630007		Olfr124'	0.228015	0.210103	0.239345	0.477714		Olfr124'	1	0.921441	1.04969	2.09509		Olfr1443'	17	9	14	40	8
Olfr1370'	1.69072	1.98408	1.77098	1.645	2.19335	1.60848	1.96543	1.95964	2.0544	2.94118	2.53221	2.5102		Olfr1370'	1.81526	1.81561	1.99316	2.6612		Olfr1370'	1	1.00019	1.098	1.46602		Olfr491'	4	5	31	40	8
Olfr109'	0.148615	0.134529	0.171396	0.159236	0.137461	0.18429	0.301183	0.497326	0.606593	1.49711	1.18238	1.37135		Olfr109'	0.151513	0.160329	0.468368	1.35028		Olfr109'	1	1.05818	3.09126	8.91196		Olfr478'	12	12	17	41	10
Olfr466	0.0417335	0.0391052	0.0421973	0.0458824	0.0473134	0.0485421	0.0462826	0.0541537	0.0429049	0.0498264	0.0455615	0.0481651		Olfr466	0.041012	0.0472459	0.0477804	0.047851		Olfr466	1	1.152	1.16503	1.16676		Olfr890'	26	8	11	45	11
Olfr1104'	0.0637817	0.0756891	0.0685762	0.0670343	0.0837696	0.0717207	0.121683	0.107701	0.146566	0.323959	0.375407	0.401342		Olfr1104'	0.069349	0.0741749	0.125317	0.366903		Olfr1104'	1	1.06959	1.80704	5.29067		Olfr143'	10	17	20	47	12
Olfr476'	0.0524609	0.0672602	0.0710548	0.100462	0.0743069	0.127748	0.2277	0.253602	0.279525	0.498892	0.412801	0.362269		Olfr476'	0.063592	0.100839	0.253609	0.424654		Olfr476'	1	1.58572	3.98807	6.67779		Olfr1126'	8	18	23	49	13
Olfr478'	0.472603	0.385809	0.349576	0.442822	0.495098	0.646778	1.06618	1.11179	1.80952	2.84456	3.46377	2.39857		Olfr478'	0.402663	0.528233	1.32916	2.9023		Olfr478'	1	1.31185	3.30093	7.20776		Olfr143'	18	14	18	50	14
Olfr491'	0.104702	0.152491	0.186197	0.31155	0.251449	0.344218	0.612275	0.682975	0.573936	0.656093	0.785246	0.704397		Olfr491'	0.147797	0.302406	0.623062	0.715245		Olfr491'	1	2.04609	4.21567	4.83939		Olfr1093'	27	19	5	51	15
Olfr494'	0.0334201	0.0444652	0.0428809	0.0675134	0.0528169	0.0327344	0.0513232	0.0624015	0.0570692	0.04884	0.0606445	0.048634		Olfr494'	0.0402554	0.0510216	0.0569313	0.0527062		Olfr494'	1	1.26745	1.41425	1.30929		Olfr25'	9	15	30	54	16
Olfr1443'	0.0599913	0.0695052	0.0650437	0.0757663	0.078341	0.0832407	0.190305	0.227819	0.275146	0.539485	0.280637	0.754691		Olfr1443'	0.0648467	0.079116	0.23109	0.524938		Olfr1443'	1	1.22005	3.56364	8.09505		Olfr47'	24	24	7	55	17
Olfr1484'	0.0746834	0.0869412	0.0998972	0.283617	0.277252	0.510213	0.767255	0.597959	0.54953	0.888652	0.952477	0.802223		Olfr1484'	0.087174	0.357027	0.638248	0.881117		Olfr1484'	1	4.09557	7.32154	10.1076		Olfr376'	15	22	21	58	18
Olfr1469'	0.0313022	0.0463331	0.0485767	0.0460841	0.0412468	0.0423068	0.0399433	0.0611995	0.0661572	0.29389	0.376066	0.380799		Olfr1469'	0.0420707	0.0432126	0.0557667	0.350252		Olfr1469'	1	1.02714	1.32555	8.32532		Olfr556'	7	16	38	61	19
Olf1079'	0.225361	0.253968	0.242998	0.305112	0.283979	0.2787	0.367959	0.390637	0.424155	0.755556	0.665265	1.19358		Olf1079'	0.240776	0.289263	0.39425	0.871466		Olf1079'	1	1.20138	1.63742	3.61941		Olfr156'	33	21	9	63	20
Olfr1079'	0.122658	0.0739884	0.0964582	0.121027	0.116824	0.149421	0.168406	0.272029	0.57187	1.23429	1.17884	1.17191		Olfr1079'	0.0977016	0.129091	0.337435	1.19501		Olfr1079'	1	1.32127	3.45373	12.2313		Olfr109'	43	13	10	66	21
Olfr1044	0.0378091	0.0304357	0.040128	0.0361951	0.0505422	0.0476959	0.0457274	0.0448913	0.0445905	0.044843	0.0360231	0.0309088		Olfr1044	0.0361243	0.0448111	0.0450697	0.0372583		Olfr1044	1	1.24047	1.24763	1.03139		Olfr895'	35	23	12	70	22
Olfr1062'	0.111111	0.0803011	0.101266	0.105505	0.0923645	0.120455	0.151341	0.185307	0.188867	0.481967	0.476496	0.385379		Olfr1062'	0.0975594	0.106108	0.175172	0.447947		Olfr1062'	1	1.08762	1.79554	4.59154		Olfr136'	22	27	27	76	23
Olfr203'	0.675241	0.710197	0.607877	0.877256	0.862745	0.783333	1.1002	1.25735	1.44816	2.0108	2.28785	2.25994		Olfr203'	0.664438	0.841112	1.26857	2.1862		Olfr203'	1	1.2659	1.90924	3.2903		Olfr346'	37	25	15	77	24
Olfr201'	0.042503	0.0639965	0.0651885	0.0644678	0.0559559	0.065255	0.0629575	0.1	0.144992	0.407565	0.480415	0.37945		Olfr201'	0.0572293	0.0618929	0.10265	0.422477		Olfr201'	1	1.08149	1.79366	7.38217		Olfr203'	14	28	41	83	25
Olfr1093'	0.106209	0.083868	0.0961199	0.11212	0.0948645	0.128633	0.203148	0.207069	0.326552	0.747505	1.06402	1.11143		Olfr1093'	0.0953989	0.111873	0.24559	0.974319		Olfr1093'	1	1.17268	2.57435	10.2131		Olfr201'	38	32	16	86	26
Olfr1009'	0.0953132	0.103704	0.125694	0.0890443	0.110288	0.104241	0.12907	0.134365	0.122891	0.20565	0.222693	0.142139		Olfr1009'	0.108237	0.101191	0.128775	0.190161		Olfr1009'	1	0.934899	1.18975	1.75689		Olfr923'	32	34	25	91	27
Olfr151'	0.061675	0.0827003	0.10027	0.0915751	0.0876637	0.0708247	0.106162	0.128402	0.147083	0.320766	0.355548	0.348474		Olfr151'	0.0815484	0.0833545	0.127216	0.341596		Olfr151'	1	1.02215	1.56	4.18887		Olfr1104'	42	29	26	97	28
Olfr143'	0.377834	0.51129	0.467969	0.616588	0.638468	0.587363	0.832099	1.30065	1.49663	3.46132	2.60078	2.69858		Olfr143'	0.452364	0.61414	1.2098	2.92022		Olfr143'	1	1.35762	2.67438	6.45547		Olf1079'	23	35	39	97	28
Olfr143'	0.523137	0.596504	0.696994	0.653589	0.718321	0.832031	1.62478	1.78438	2.07258	4.2998	3.98912	4.10739		Olfr143'	0.605545	0.734647	1.82725	4.13211		Olfr143'	1	1.2132	3.01753	6.82378		Olfr1062'	36	31	34	101	30
Olfr25'	0.503165	0.567084	0.646939	0.655822	0.680342	1.01898	1.18584	1.5	2.02532	3.18891	3.16433	2.03645		Olfr25'	0.572396	0.785046	1.57039	2.79656		Olfr25'	1	1.37151	2.74353	4.88572		Olfr739'	31	36	40	107	31
Olfr895'	0.118341	0.11299	0.0938615	0.101892	0.124521	0.129102	0.182925	0.230792	0.335585	0.887996	0.874298	0.973616		Olfr895'	0.108397	0.118505	0.249767	0.91197		Olfr895'	1	1.09325	2.30419	8.41322		Olfr347'	19	40	48	107	31
Olfr923'	0.0440147	0.0457967	0.0410168	0.0506156	0.0537756	0.0395619	0.0597447	0.0654992	0.101571	0.256771	0.230527	0.261398		Olfr923'	0.0436094	0.0479843	0.0756049	0.249565		Olfr923'	1	1.10032	1.73368	5.72274		Olfr1469'	49	46	13	108	33
Olfr888'	0.334552	0.282528	0.335537	0.252366	0.284133	0.343003	0.406709	0.579151	0.732965	1.09484	1.2467	1.31609		Olfr888'	0.317539	0.293167	0.572941	1.21921		Olfr888'	1	0.923248	1.80432	3.83957		Olfr346'	63	26	22	111	34
Olfr890'	0.0523666	0.0641279	0.0478374	0.0509031	0.0668504	0.0754583	0.11576	0.200355	0.271615	0.494771	0.428938	0.489956		Olfr890'	0.0547773	0.0644039	0.19591	0.471222		Olfr890'	1	1.17574	3.57648	8.6025		Olfr494'	13	41	62	116	35
Olfr889'	0.122828	0.142969	0.173835	0.360096	0.61803	0.721022	1.09228	1.66381	1.93051	2.68108	2.14887	2.51328		Olfr889'	0.146544	0.566382	1.5622	2.44774		Olfr889'	1	3.86493	10.6603	16.7031		Olfr62'	54	39	28	121	36
Olfr145'	0.087234	0.0895522	0.0786841	0.249158	0.28491	0.413593	0.768591	0.878712	1.43938	2.17366	2.05615	2.07537		Olfr145'	0.0851568	0.315887	1.02889	2.10173		Olfr145'	1	3.70948	12.0823	24.6807		Olfr414'	30	44	47	121	36
Olfr876'	0.0895976	0.0673379	0.0895673	0.0915131	0.0854028	0.115426	0.278061	0.362218	0.742132	1.53497	1.79432	1.79872		Olfr876'	0.0821676	0.0974472	0.460804	1.70934		Olfr876'	1	1.18596	5.60809	20.803		Olfr151'	50	37	35	122	38
Olfr1170'	0.0945588	0.101745	0.0957214	0.0958308	0.0792117	0.094249	0.0958358	0.119384	0.0883995	0.118659	0.125977	0.143012		Olfr1170'	0.0973419	0.0897639	0.101206	0.129216		Olfr1170'	1	0.92215	1.0397	1.32744		Olfr888'	60	30	36	126	39
Olfr19'	0.0767471	0.0858034	0.066167	0.0549344	0.0789588	0.0703791	0.066081	0.0929285	0.136013	0.33774	0.301529	0.428398		Olfr19'	0.0762392	0.0680908	0.0983407	0.355889		Olfr19'	1	0.89312	1.2899	4.66806		Olfr376'	40	42	44	126	39
Olfr1352'	1.31438	1.46907	1.40077	1.26732	1.183	1.30464	1.32105	1.30144	1.34581	2.38339	1.95151	2.20718		Olfr1352'	1.39474	1.25165	1.32277	2.18069		Olfr1352'	1	0.897408	0.948397	1.56351		Olfr1044	16	52	67	135	41
Olfr347'	0.032203	0.0418019	0.0380304	0.0538182	0.0387931	0.0433091	0.0529511	0.0466149	0.0600043	0.0755234	0.0903756	0.102195		Olfr347'	0.0373451	0.0453068	0.0531901	0.0893648		Olfr347'	1	1.21319	1.42429	2.39295		Olfr429'	47	51	46	144	42
Olfr339'	0.0659679	0.0952021	0.0938539	0.0938846	0.112412	0.10131	0.197314	0.265104	0.432921	0.611581	0.933078	0.855405		Olfr339'	0.085008	0.102535	0.298447	0.800021		Olfr339'	1	1.20619	3.51081	9.41113		Olfr19'	67	50	33	150	43
Olfr346'	0.296161	0.24406	0.475	0.189091	0.361386	0.364407	0.510251	0.705285	0.881579	1.95257	2.4047	1.93014		Olfr346'	0.338407	0.304961	0.699038	2.0958		Olfr346'	1	0.901167	2.06567	6.19314		Olfr466	28	58	66	152	44
Olfr346'	0.0706748	0.0639062	0.0788996	0.0760095	0.0723875	0.0829244	0.117376	0.145129	0.214713	0.551247	0.587783	0.478287		Olfr346'	0.0711602	0.0771071	0.159073	0.539105		Olfr346'	1	1.08357	2.23541	7.57594		Olfr749	65	49	42	156	45
Olfr376'	0.270194	0.229354	0.258142	0.29017	0.264493	0.261134	0.333032	0.335211	0.36621	0.590845	0.605892	0.973481		Olfr376'	0.252563	0.271932	0.344818	0.723406		Olfr376'	1	1.07669	1.36527	2.86426		Olfr434'	66	54	37	157	46
Olfr376'	0.0620547	0.0794464	0.0939869	0.106445	0.0922134	0.0955623	0.145899	0.187108	0.219901	0.490006	0.43714	0.576022		Olfr376'	0.078496	0.0980734	0.184303	0.501056		Olfr376'	1	1.24941	2.34792	6.3832		Olfr739'	34	63	64	161	47
Olfr51'	0.113243	0.107606	0.0996104	0.105696	0.0979261	0.107582	0.121951	0.108994	0.152789	0.221129	0.202715	0.227544		Olfr51'	0.10682	0.103735	0.127911	0.217129		Olfr51'	1	0.971118	1.19745	2.03267		Olfr51'	57	56	52	165	48
Olfr739'	0.203425	0.308898	0.215334	0.301264	0.224774	0.287181	0.292427	0.427192	0.42927	0.884253	0.670043	0.940841		Olfr739'	0.242552	0.271073	0.382963	0.831712		Olfr739'	1	1.11759	1.57889	3.429		Olfr1009'	59	57	54	170	49
Olfr739'	0.222858	0.220652	0.273375	0.23823	0.248284	0.297785	0.270517	0.271283	0.243614	0.283401	0.293847	0.299745		Olfr739'	0.238962	0.261433	0.261804	0.292331		Olfr739'	1	1.09404	1.09559	1.22334		Olfr1370'	53	62	57	172	50
Olfr749	0.102763	0.0981835	0.0816942	0.0849489	0.0755771	0.0928129	0.109467	0.126524	0.129063	0.256197	0.328641	0.28915		Olfr749	0.0942135	0.0844463	0.121685	0.291329		Olfr749	1	0.896329	1.29159	3.09222		Olfr124'	62	65	51	178	51
Olfr429'	0.340472	0.364523	0.400632	0.412095	0.410104	0.318612	0.493151	0.413459	0.498446	0.926902	0.768008	1.07374		Olfr429'	0.368542	0.380271	0.468352	0.922882		Olfr429'	1	1.03182	1.27082	2.50414		Olfr1352'	64	67	56	187	52
Olfr414'	0.151695	0.221161	0.182407	0.206649	0.192676	0.230707	0.223968	0.276331	0.251987	0.443511	0.408271	0.489306		Olfr414'	0.185088	0.210011	0.250762	0.447029		Olfr414'	1	1.13466	1.35483	2.41523		Olfr1170'	61	66	61	188	53

## Sheet: cyclohexanone
raw data	0 uM	0 uM	0 uM	1 uM	1 uM	1 uM	10 uM	10 uM	10 uM	100 uM	100 uM	100 uM		average	0uM	1uM	10uM	100uM		fold change	0uM	1uM	10uM	100uM		ranking	1uM	10uM	100uM	sum	total ranking
Olfr414'	0.14095	0.191268	0.19299	0.180005	0.193391	0.185632	0.184652	0.203311	0.214345	0.270405	0.267038	0.280047		Olfr414'	0.17507	0.186343	0.200769	0.272497		Olfr414'	1	1.06439	1.1468	1.5565		Olfr1484'	1	1	1	3	1
Olfr136'	0.233086	0.17935	0.164538	0.239545	0.162162	0.231605	0.250095	0.251583	0.352385	0.768426	0.837123	1.40523		Olfr136'	0.192325	0.211104	0.284688	1.00359		Olfr136'	1	1.09765	1.48025	5.21822		Olfr919'	2	2	2	6	2
Olfr211'	0.594614	0.5411	0.453589	0.522361	0.588867	0.701875	0.697764	1.05819	0.913276	1.03316	1.24662	2.36749		Olfr211'	0.529768	0.604368	0.889742	1.54909		Olfr211'	1	1.14082	1.67949	2.92409		Olfr1079'	5	3	3	11	3
Olfr539'	0.328818	0.363211	0.295784	0.370564	0.327553	0.353114	0.406996	0.460494	0.440252	0.534963	0.450053	0.947739		Olfr539'	0.329271	0.35041	0.435914	0.644252		Olfr539'	1	1.0642	1.32388	1.9566		Olfr211'	4	4	9	17	4
Olfr532'	0.0942948	0.0986932	0.0927562	0.0897389	0.0919653	0.084902	0.0953058	0.0978836	0.12309	0.219669	0.254732	0.285559		Olfr532'	0.095248	0.0888688	0.105426	0.25332		Olfr532'	1	0.933025	1.10686	2.65958		Olfr136'	7	7	4	18	5
Olfr1501'	0.201416	0.228003	0.199525	0.190616	0.274843	0.181041	0.249458	0.2092	0.258537	0.405573	0.437117	0.707252		Olfr1501'	0.209648	0.2155	0.239065	0.516647		Olfr1501'	1	1.02791	1.14031	2.46435		Olfr1079'	8	6	5	19	6
Olfr1442'	0.0989474	0.0900787	0.0925342	0.0923896	0.0876754	0.0912579	0.133444	0.139317	0.191803	0.334924	0.324113	0.31734		Olfr1442'	0.0938534	0.0904409	0.154855	0.325459		Olfr1442'	1	0.96364	1.64996	3.46774		Olfr1477'	6	8	12	26	7
Olfr1484'	0.0913955	0.100126	0.0935961	0.206135	0.258077	0.323232	0.944757	0.789345	1.02694	1.42088	1.68884	1.33577		Olfr1484'	0.0950392	0.262481	0.920346	1.48183		Olfr1484'	1	2.76182	9.68386	15.5918		Olfr1442'	17	5	8	30	8
Olfr1461'	0.0517759	0.0524429	0.0490868	0.0562181	0.0406895	0.058316	0.0477654	0.0547009	0.0527867	0.0660939	0.0659525	0.0817293		Olfr1461'	0.0511018	0.0517412	0.051751	0.0712585		Olfr1461'	1	1.01251	1.0127	1.39444		Olfr150'	16	10	7	33	9
Olfr1477'	0.0773326	0.0849925	0.0764059	0.0868748	0.0940689	0.0834136	0.105392	0.117525	0.109413	0.193444	0.203953	0.191852		Olfr1477'	0.079577	0.0881191	0.110777	0.196417		Olfr1477'	1	1.10734	1.39207	2.46826		Olfr339'	20	11	6	37	10
Olfr1079'	0.178593	0.17486	0.176542	0.156849	0.218481	0.206331	0.197368	0.313043	0.312366	0.509434	0.643201	0.905119		Olfr1079'	0.176665	0.193887	0.274259	0.685918		Olfr1079'	1	1.09749	1.55243	3.8826		Olfr357'	3	19	15	37	10
Olfr1079'	0.0915146	0.0701161	0.091505	0.0916399	0.0925968	0.0968625	0.124159	0.127647	0.254858	0.578112	0.56823	0.654492		Olfr1079'	0.0843785	0.0936998	0.168888	0.600278		Olfr1079'	1	1.11047	2.00155	7.11411		Olfr539'	11	9	17	37	10
Olfr1170'	0.0567582	0.0569984	0.0728134	0.048583	0.0492315	0.0666965	0.0646521	0.0707483	0.0661141	0.158113	0.157021	0.16565		Olfr1170'	0.06219	0.054837	0.0671715	0.160261		Olfr1170'	1	0.881765	1.0801	2.57696		Olfr357'	9	13	18	40	13
Olfr919'	0.12468	0.0727431	0.0712846	0.0924101	0.10815	0.108072	0.205186	0.265043	0.398816	1.04686	1.1354	1.1612		Olfr919'	0.0895691	0.102877	0.289681	1.11449		Olfr919'	1	1.14858	3.23416	12.4428		Olfr1501'	13	15	13	41	14
Olfr150'	0.060402	0.0457961	0.0498896	0.0559689	0.0462147	0.0513758	0.0619741	0.0545743	0.0875023	0.182969	0.209953	0.182163		Olfr150'	0.0520292	0.0511865	0.0680169	0.191695		Olfr150'	1	0.983802	1.30728	3.68437		Olfr414'	10	14	19	43	15
Olfr1170'	0.0976603	0.0778827	0.0917649	0.081784	0.0904818	0.0840521	0.105387	0.096587	0.12082	0.197678	0.17794	0.190935		Olfr1170'	0.0891027	0.0854393	0.107598	0.188851		Olfr1170'	1	0.958886	1.20757	2.11948		Olfr532'	19	16	10	45	16
Olfr357'	0.0953143	0.124228	0.115296	0.111275	0.10692	0.145573	0.134884	0.135584	0.114269	0.212945	0.200606	0.216036		Olfr357'	0.111613	0.121256	0.128246	0.209862		Olfr357'	1	1.0864	1.14902	1.88027		Olfr340'	14	17	14	45	16
Olfr357'	0.0409339	0.0415251	0.0519019	0.0508858	0.0461196	0.0564573	0.0450389	0.048763	0.045313	0.0914565	0.1051	0.101984		Olfr357'	0.044787	0.0511542	0.0463717	0.0995134		Olfr357'	1	1.14217	1.03538	2.22193		Olfr1170'	18	12	16	46	18
Olfr339'	0.169447	0.121687	0.098434	0.100469	0.129753	0.119226	0.115093	0.149981	0.23463	0.482479	0.474947	0.54786		Olfr339'	0.129856	0.116483	0.166568	0.501762		Olfr339'	1	0.897015	1.28271	3.86399		Olfr1170'	21	18	11	50	19
Olfr340'	0.15532	0.160044	0.15847	0.176243	0.128328	0.181869	0.199403	0.155926	0.16138	0.440751	0.361817	0.343362		Olfr340'	0.157945	0.162147	0.172236	0.381976		Olfr340'	1	1.02661	1.09049	2.41842		Olfr1461'	15	20	20	55	20

## Sheet: Eugenol
raw data	0 uM	0 uM	0 uM	1 uM	1 uM	1 uM	10 uM	10 uM	10 uM	100 uM	100 uM	100 uM		average	0uM	1uM	10uM	100uM		fold change	0uM	1uM	10uM	100uM		ranking	1uM	10uM	100uM	sum	total ranking
Olfr556'	0.708009	0.831399	0.933013	2.90689	2.61324	2.78091	2.75081	2.80393	2.59809	2.76509	2.54668	2.73893		Olfr556'	0.82414	2.76702	2.71761	2.68356		Olfr556'	1	3.35746	3.29751	3.2562		Olfr978'	1	1	2	4	1
Olfr518'	0.12694	0.144454	0.125399	0.144545	0.129811	0.166763	0.124984	0.119453	0.141472	0.157633	0.163452	0.178571		Olfr518'	0.132264	0.14704	0.128636	0.166552		Olfr518'	1	1.11171	0.97257	1.25924		Olfr982'	5	2	1	8	2
Olfr1126'	0.328076	0.336011	0.354978	0.39575	0.320755	0.299078	0.423929	0.356877	0.545886	2.03963	2.45017	2.33151		Olfr1126'	0.339688	0.338528	0.442231	2.27377		Olfr1126'	1	0.996583	1.30187	6.6937		Olfr960'	6	3	3	12	3
Olfr1130'	0.355056	0.455253	0.366745	0.422156	0.410282	0.383636	0.387807	0.399393	0.418122	0.656684	0.627711	0.531853		Olfr1130'	0.392351	0.405358	0.401774	0.605416		Olfr1130'	1	1.03315	1.02402	1.54305		Olfr1512'	2	5	15	22	4
Olfr156'	0.136979	0.136815	0.13886	0.122536	0.143014	0.0914968	0.118387	0.1656	0.208191	0.830365	0.795748	0.969629		Olfr156'	0.137551	0.119015	0.16406	0.865247		Olfr156'	1	0.865245	1.19272	6.29037		Olfr1511'	11	8	4	23	5
Olfr47'	0.18048	0.19535	0.157666	0.190873	0.183054	0.175301	0.199749	0.194586	0.195722	0.542955	0.551418	0.733198		Olfr47'	0.177832	0.183076	0.196686	0.60919		Olfr47'	1	1.02949	1.10602	3.42566		Olfr556'	4	6	21	31	6
Olfr13'	0.106139	0.110067	0.108996	0.122454	0.133508	0.0987269	0.130936	0.106806	0.115473	0.153425	0.12316	0.145544		Olfr13'	0.108401	0.11823	0.117738	0.14071		Olfr13'	1	1.09067	1.08614	1.29805		Olfr979'	8	9	14	31	6
Olfr434'	0.122179	0.138774	0.127229	0.167959	0.132673	0.133286	0.133982	0.154996	0.137061	0.159796	0.170302	0.147439		Olfr434'	0.129394	0.144639	0.142013	0.159179		Olfr434'	1	1.11782	1.09752	1.23019		Olfr1093'	16	10	6	32	8
Olfr958'	0.0730401	0.0820127	0.0836016	0.0803073	0.0761774	0.080418	0.0967707	0.0909382	0.0905205	0.192936	0.183819	0.189022		Olfr958'	0.0795515	0.0789676	0.0927431	0.188592		Olfr958'	1	0.992661	1.16583	2.37069		Olfr961'	22	7	11	40	9
Olfr961'	0.0755456	0.0711949	0.053844	0.0778314	0.0778841	0.0732917	0.178748	0.171608	0.155773	0.444432	0.424553	0.25985		Olfr961'	0.0668615	0.0763357	0.16871	0.376278		Olfr961'	1	1.1417	2.52328	5.62773		Olfr739'	18	13	16	47	10
Olfr960'	0.0317356	0.0252525	0.0322258	0.0617079	0.0405922	0.070829	0.215208	0.262248	0.249896	0.558433	0.649897	0.676623		Olfr960'	0.029738	0.0577097	0.242451	0.628318		Olfr960'	1	1.9406	8.15289	21.1285		Olfr739'	37	11	12	60	11
Olfr1511'	0.0652386	0.0636161	0.0923933	0.0897129	0.0947688	0.0873016	0.141921	0.165758	0.167785	0.784914	0.783951	0.927849		Olfr1511'	0.0737493	0.0905944	0.158488	0.832238		Olfr1511'	1	1.22841	2.14901	11.2847		Olfr206'	20	17	25	62	12
Olfr1512'	0.246775	0.421505	0.696898	1.67748	1.76026	2.11309	2.2213	2.01233	1.83973	1.8029	1.83091	1.59414		Olfr1512'	0.455059	1.85028	2.02445	1.74265		Olfr1512'	1	4.06601	4.44877	3.8295		Olfr1353'	46	12	5	63	13
Olfr982'	0.0284281	0.0528017	0.0552626	0.117438	0.106636	0.0983572	0.78585	0.79971	0.697874	1.30864	1.34466	1.17955		Olfr982'	0.0454975	0.107477	0.761144	1.27761		Olfr982'	1	2.36226	16.7294	28.081		Olfr1079'	33	18	24	75	14
Olfr978'	0.0378124	0.0373338	0.0723618	0.639321	0.604857	0.741765	1.08408	1.18578	1.13511	1.27244	1.20376	1.41799		Olfr978'	0.0491693	0.661981	1.13499	1.29806		Olfr978'	1	13.4633	23.0833	26.3998		Olfr340'	41	19	26	86	15
Olfr979'	0.973001	0.805505	0.79126	1.02757	1.15155	1.04241	1.80564	1.55872	1.98412	3.21397	3.39894	3.24073		Olfr979'	0.856589	1.07384	1.78283	3.28455		Olfr979'	1	1.25363	2.08131	3.83445		Olfr1352'	15	29	44	88	16
Olfr311'	0.0680412	0.104352	0.127312	0.147749	0.0742358	0.103229	0.10736	0.0953355	0.113133	0.572023	0.638134	0.60773		Olfr311'	0.099902	0.108404	0.105276	0.605962		Olfr311'	1	1.08511	1.0538	6.06557		Olfr1504'	14	15	60	89	17
Olfr1504'	0.100483	0.0846658	0.0968338	0.104893	0.109613	0.12627	0.132463	0.121311	0.142458	0.129584	0.141548	0.134235		Olfr1504'	0.0939942	0.113592	0.132077	0.135122		Olfr1504'	1	1.2085	1.40516	1.43756		Olfr1126'	59	24	7	90	18
Olfr1502'	0.119699	0.141158	0.10197	0.103226	0.097897	0.0878661	0.0791216	0.0826473	0.127133	0.187823	0.165865	0.239943		Olfr1502'	0.120942	0.0963296	0.0963006	0.197877		Olfr1502'	1	0.796492	0.796252	1.63613		Olfr1080'	7	14	81	102	19
Olfr1104'	0.1368	0.171758	0.129025	0.146578	0.138899	0.140837	0.147583	0.134587	0.124868	0.25151	0.205676	0.230918		Olfr1104'	0.145861	0.142105	0.135679	0.229368		Olfr1104'	1	0.974246	0.930194	1.57251		Olfr311'	38	64	9	111	20
Olfr1443'	0.0893456	0.0690403	0.076445	0.0716355	0.0724084	0.074634	0.0802394	0.0665781	0.0841887	0.13065	0.147817	0.162494		Olfr1443'	0.078277	0.0728926	0.0770021	0.146987		Olfr1443'	1	0.931214	0.983713	1.87778		Olfr898'	53	39	19	111	20
Olfr1080'	0.147799	0.0930931	0.0926966	0.184136	0.182432	0.158576	0.176781	0.168161	0.130097	0.109053	0.147727	0.05		Olfr1080'	0.111196	0.175048	0.158347	0.10226		Olfr1080'	1	1.57423	1.42403	0.919638		Olfr895'	23	47	42	112	22
Olfr1079'	0.170446	0.175484	0.153704	0.192857	0.159281	0.194964	0.234519	0.183165	0.247738	0.342005	0.375104	0.590538		Olfr1079'	0.166544	0.182367	0.221807	0.435882		Olfr1079'	1	1.09501	1.33182	2.61721		Olfr898'	70	26	17	113	23
Olfr1079'	0.110375	0.0993163	0.0972321	0.131641	0.104638	0.128402	0.0961606	0.100662	0.111197	0.182276	0.149388	0.155045		Olfr1079'	0.102308	0.12156	0.102673	0.162236		Olfr1079'	1	1.18818	1.00357	1.58576		Olfr156'	76	33	8	117	24
Olfr175'	0.162181	0.219995	0.175767	0.206428	0.188722	0.2127	0.162973	0.196093	0.201993	0.337926	0.282319	0.381514		Olfr175'	0.185981	0.202617	0.18702	0.33392		Olfr175'	1	1.08945	1.00559	1.79545		Olfr339'	55	45	18	118	25
Olfr209	0.048909	0.044558	0.0534986	0.0528186	0.0489981	0.0557387	0.052568	0.0515448	0.0497814	0.0581257	0.056557	0.0560389		Olfr209	0.0489885	0.0525185	0.0512981	0.0569072		Olfr209	1	1.07206	1.04715	1.16164		Olfr47'	50	52	20	122	26
Olfr206'	0.064536	0.0365084	0.0383408	0.0727045	0.0377311	0.0506683	0.0685046	0.0709516	0.0511955	0.123495	0.102886	0.137489		Olfr206'	0.0464617	0.0537013	0.0635506	0.12129		Olfr206'	1	1.15582	1.3678	2.61054		Olfr958'	62	41	28	131	27
Olfr1093'	0.0698064	0.104433	0.0717264	0.0906562	0.0895909	0.112496	0.136838	0.164425	0.207535	0.640011	0.600441	0.613185		Olfr1093'	0.0819886	0.0975811	0.1696	0.617879		Olfr1093'	1	1.19018	2.06858	7.53616		Olfr25'	81	30	22	133	28
Olfr1095'	0.081588	0.0765009	0.127006	0.101235	0.101618	0.0922973	0.0934744	0.108622	0.0857595	0.211846	0.182894	0.242839		Olfr1095'	0.0950316	0.0983831	0.0959519	0.212526		Olfr1095'	1	1.03527	1.00968	2.23638		Olfr985'	78	31	27	136	29
Olfr27'	0.0409574	0.0429251	0.0466169	0.0526966	0.0412497	0.0469293	0.0470925	0.0381532	0.0598319	0.0534863	0.0586675	0.0652453		Olfr27'	0.0434998	0.0469585	0.0483592	0.059133		Olfr27'	1	1.07951	1.11171	1.35939		Olfr424'	63	43	32	138	30
Olfr985'	0.0394481	0.0393885	0.0397351	0.0304054	0.0334903	0.0369531	0.0458683	0.0517275	0.0458609	0.0869272	0.0978017	0.0983349		Olfr985'	0.0395239	0.0336163	0.0478189	0.0943546		Olfr985'	1	0.85053	1.20987	2.38728		Olfr1079'	17	73	51	141	31
Olfr25'	0.68609	0.631086	1.38911	0.62867	0.647059	0.57561	0.893617	0.97193	1.409	2.63298	2.87676	2.83892		Olfr25'	0.902094	0.617113	1.09151	2.78288		Olfr25'	1	0.684089	1.20998	3.08492		Olfr1377'	40	62	39	141	31
Olfr898'	0.417668	0.326923	0.324468	0.301554	0.378897	0.335831	0.391188	0.507498	0.465183	1.17023	1.20186	1.52667		Olfr898'	0.356353	0.338761	0.454623	1.29959		Olfr898'	1	0.950632	1.27577	3.64691		Olfr175'	35	72	41	148	33
Olfr898'	0.424944	0.279431	0.374024	0.317416	0.341131	0.445573	0.446489	0.35122	0.472944	1.25966	1.18175	1.35159		Olfr898'	0.359466	0.36804	0.423551	1.26434		Olfr898'	1	1.02385	1.17828	3.51726		Olfr1095'	47	71	31	149	34
Olfr895'	0.142007	0.108405	0.131121	0.138266	0.127864	0.164239	0.125274	0.150059	0.154667	0.238625	0.187401	0.247222		Olfr895'	0.127177	0.143456	0.143333	0.224416		Olfr895'	1	1.128	1.12704	1.76459		Olfr27'	39	50	66	155	35
Olfr920'	0.374628	0.261231	0.228333	0.302392	0.216891	0.277975	0.282116	0.298379	0.192737	0.558407	0.584314	0.600534		Olfr920'	0.288064	0.265753	0.257744	0.581085		Olfr920'	1	0.922546	0.894745	2.01721		Olfr434'	24	53	78	155	35
Olfr1353'	0.067787	0.0469649	0.0437289	0.0478826	0.0619768	0.054733	0.087077	0.117117	0.110657	0.5328	0.594484	0.610611		Olfr1353'	0.052827	0.0548641	0.10495	0.579299		Olfr1353'	1	1.03856	1.98668	10.966		Olfr13'	34	57	73	164	37
Olfr1352'	1.10875	1.20579	1.17785	1.59746	1.31137	1.29541	1.49988	1.38521	1.43905	2.09406	1.92488	1.93668		Olfr1352'	1.16413	1.40141	1.44138	1.98521		Olfr1352'	1	1.20383	1.23816	1.70531		Olfr1130'	48	70	54	172	38
Olfr339'	0.103401	0.118836	0.117584	0.124567	0.128377	0.0898926	0.133356	0.113878	0.141867	0.403304	0.365596	0.439633		Olfr339'	0.113274	0.114279	0.1297	0.402844		Olfr339'	1	1.00888	1.14502	3.55638		Olfr518'	27	76	75	178	39
Olfr340'	0.0843504	0.0777237	0.0924565	0.0977796	0.0934855	0.0831296	0.113365	0.115863	0.109474	0.211531	0.213127	0.186347		Olfr340'	0.0848435	0.0914649	0.1129	0.203668		Olfr340'	1	1.07804	1.33069	2.40052		Olfr1443'	71	75	38	184	40
Olfr1377'	0.237473	0.274621	0.256659	0.34087	0.26898	0.219557	0.246212	0.225191	0.348889	0.390588	0.411765	0.616408		Olfr1377'	0.256251	0.276469	0.273431	0.47292		Olfr1377'	1	1.0789	1.06704	1.84554		Olfr920'	72	80	36	188	41
Olfr739'	0.190179	0.197749	0.200226	0.212251	0.1941	0.23224	0.407474	0.389753	0.373388	0.795922	0.901532	0.788643		Olfr739'	0.196052	0.212864	0.390205	0.828699		Olfr739'	1	1.08575	1.99032	4.22694		Olfr209	43	67	79	189	42
Olfr739'	0.264091	0.259323	0.27904	0.282735	0.335779	0.326518	0.44388	0.525253	0.409856	0.97555	1.00208	0.957711		Olfr739'	0.267485	0.315011	0.459663	0.978447		Olfr739'	1	1.17768	1.71846	3.65795		Olfr414'	73	68	49	190	43
Olfr231'	0.081315	0.120055	0.0984029	0.103902	0.0970807	0.092254	0.0915882	0.0913143	0.0911878	0.134541	0.128845	0.142897		Olfr231'	0.0999243	0.0977455	0.0913634	0.135428		Olfr231'	1	0.978196	0.914327	1.3553		Olfr1104'	65	78	52	195	44
Olfr424'	0.116582	0.128313	0.136482	0.13012	0.128561	0.117055	0.145459	0.155081	0.139377	0.23739	0.305505	0.302253		Olfr424'	0.127125	0.125245	0.146639	0.281716		Olfr424'	1	0.985212	1.1535	2.21605		Olfr1502'	80	81	46	207	45
Olfr414'	0.201657	0.173326	0.196615	0.163595	0.178075	0.181851	0.202636	0.204338	0.186594	0.312596	0.322018	0.279725		Olfr414'	0.190533	0.174507	0.197856	0.30478		Olfr414'	1	0.915891	1.03844	1.59962		Olfr231'	64	79	67	210	46
																					#DIV/0!	#DIV/0!	#DIV/0!	#DIV/0!
																					#DIV/0!	#DIV/0!	#DIV/0!	#DIV/0!

## Sheet: heptanal
raw data	0 uM	0 uM	0 uM	1 uM	1 uM	1 uM	10 uM	10 uM	10 uM	100 uM	100 uM	100 uM		average	0uM	1uM	10uM	100uM		fold change	0uM	1uM	10uM	100uM		ranking	1uM	10uM	100uM	sum	total ranking
Olfr677'	0.165052	0.15328	0.161872	0.13208	0.163675	0.134756	0.176953	0.157186	0.19077	0.244942	0.316044	0.285462		Olfr677'	0.160068	0.143504	0.17497	0.282149		Olfr677'	1	0.896517	1.0931	1.76269		Olfr2'	1	1	1	3	1
Olfr549'	0.123486	0.157129	0.120914	0.158851	0.121928	0.185251	0.142224	0.109102	0.135064	0.17185	0.190184	0.198044		Olfr549'	0.133843	0.155343	0.128797	0.186693		Olfr549'	1	1.16064	0.962296	1.39486		Olfr549'	2	4	2	8	2
Olfr549'	0.0671003	0.06271	0.071337	0.0868056	0.0965489	0.10535	0.0957916	0.106179	0.120874	0.228983	0.28887	0.253908		Olfr549'	0.0670491	0.096235	0.107615	0.257254		Olfr549'	1	1.43529	1.60502	3.8368		Olfr67'	5	2	4	11	3
Olfr617'	0.0463964	0.0614027	0.0562621	0.051869	0.0714976	0.0624308	0.0715833	0.0682412	0.0725155	0.114775	0.0989387	0.110149		Olfr617'	0.0546871	0.0619325	0.07078	0.107954		Olfr617'	1	1.13249	1.29427	1.97403		Olfr1364'	4	6	5	15	4
Olfr67'	0.379153	0.372229	0.327646	0.510777	0.406806	0.446523	0.696602	0.582366	0.51718	0.825948	0.829048	0.86793		Olfr67'	0.359676	0.454702	0.598716	0.840975		Olfr67'	1	1.2642	1.6646	2.33815		Olfr2'	7	3	6	16	5
Olfr702'	0.104454	0.0836876	0.0872712	0.0852014	0.0851555	0.0747032	0.0927825	0.0891031	0.0859553	0.137314	0.159574	0.160465		Olfr702'	0.0918042	0.0816867	0.0892803	0.152451		Olfr702'	1	0.889793	0.972508	1.66061		Olfr33'	15	5	3	23	6
Olfr1364'	0.208486	0.294118	0.253717	0.269467	0.341284	0.348086	0.290461	0.313824	0.410465	0.527239	0.736591	0.449508		Olfr1364'	0.252107	0.319613	0.33825	0.571113		Olfr1364'	1	1.26777	1.34169	2.26536		Olfr617'	9	7	7	23	6
Olfr535'	0.274903	0.263685	0.263201	0.203157	0.24307	0.377376	0.287242	0.310107	0.295005	0.214173	0.336457	0.297386		Olfr535'	0.267263	0.274534	0.297451	0.282672		Olfr535'	1	1.02721	1.11295	1.05765		Olfr1446'	3	9	14	26	8
Olfr628'	1.33931	1.27116	1.4232	1.65316	1.39185	1.33355	1.43278	1.39116	1.61922	1.7764	1.67599	1.84679		Olfr628'	1.34455	1.45952	1.48105	1.76639		Olfr628'	1	1.08551	1.10152	1.31374		Olfr5'	6	15	12	33	9
Olfr1446'	0.0512105	0.0626911	0.0626569	0.0658147	0.0764171	0.0896948	0.0676074	0.0726654	0.0710637	0.0726962	0.0665851	0.0644045		Olfr1446'	0.0588528	0.0773089	0.0704455	0.0678953		Olfr1446'	1	1.3136	1.19698	1.15365		Olfr549'	8	18	11	37	10
Olfr33'	0.0635997	0.0631924	0.0769304	0.0673058	0.0844344	0.0673825	0.104693	0.092408	0.101553	0.150385	0.173553	0.167801		Olfr33'	0.0679075	0.0730409	0.0995516	0.163913		Olfr33'	1	1.07559	1.46599	2.41377		Olfr628'	13	13	13	39	11
Olfr5'	0.354261	0.434526	0.428852	0.462319	0.543354	0.523923	0.452972	0.426915	0.446621	0.612555	0.514581	0.527702		Olfr5'	0.40588	0.509866	0.442169	0.551613		Olfr5'	1	1.2562	1.08941	1.35905		Olfr677'	17	14	8	39	11
Olfr2'	0.106771	0.149615	0.162386	0.160329	0.182785	0.16964	0.207287	0.243293	0.224613	0.278645	0.346886	0.297936		Olfr2'	0.139591	0.170918	0.225064	0.307822		Olfr2'	1	1.22443	1.61232	2.20518		Olfr702'	18	17	9	44	13
Olfr2'	0.0700829	0.0775145	0.0878471	0.107507	0.152799	0.187471	0.247271	0.312585	0.323914	0.534749	0.528073	0.359307		Olfr2'	0.0784815	0.149259	0.29459	0.474043		Olfr2'	1	1.90184	3.75362	6.04019		Olfr535'	16	12	17	45	14

## Sheet: 2-heptanone
raw data	0 uM	0 uM	0 uM	1 uM	1 uM	1 uM	10 uM	10 uM	10 uM	100 uM	100 uM	100 uM		average	0uM	1uM	10uM	100uM		fold change	0uM	1uM	10uM	100uM		ranking	1uM	10uM	100uM	sum	total ranking
Olfr167'	1.83019	1.0564	1.47878	1.61944	1.80208	1.72975	2.21876	2.38108	2.47127	2.92916	2.17066	2.87847		Olfr167'	1.45512	1.71709	2.35704	2.65943		Olfr167'	1	1.18003	1.61982	1.82763		Olfr889'	1	1	1	3	1
Olfr168'	1.91999	2.41046	2.53014	1.70026	1.60015	1.58914	2.03235	2.29466	1.81873	3.57024	2.9116	3.45594		Olfr168'	2.28687	1.62985	2.04858	3.3126		Olfr168'	1	0.712701	0.895803	1.44853		Olfr1370'	2	3	4	9	2
Olfr1126'	0.246416	0.329787	0.309935	0.316495	0.272543	0.273673	0.336722	0.290503	0.389665	0.520651	0.517705	0.54026		Olfr1126'	0.295379	0.28757	0.338963	0.526205		Olfr1126'	1	0.973563	1.14755	1.78145		Olfr90'	4	4	2	10	3
Olfr156'	0.216325	0.191235	0.175942	0.192586	0.201057	0.196117	0.236322	0.275191	0.312187	0.346887	0.36646	0.335331		Olfr156'	0.194501	0.196587	0.274567	0.349559		Olfr156'	1	1.01072	1.41165	1.79721		Olfr1364'	9	6	5	20	4
Olfr47'	0.226467	0.18305	0.209227	0.214815	0.215806	0.209766	0.211894	0.234211	0.280687	0.397928	0.403855	0.401458		Olfr47'	0.206248	0.213462	0.242264	0.40108		Olfr47'	1	1.03498	1.17462	1.94465		Olfr167'	8	5	9	22	5
Olfr123'	0.288889	0.27634	0.315757	0.424693	0.311983	0.347698	0.372026	0.367089	0.366818	0.462715	0.406496	0.720824		Olfr123'	0.293662	0.361458	0.368644	0.530011		Olfr123'	1	1.23087	1.25534	1.80484		Olfr1411'	3	7	14	24	6
Olfr1362'	0.318841	0.305643	0.281879	0.26612	0.214555	0.240561	0.284341	0.324967	0.393312	0.383308	0.680887	0.584475		Olfr1362'	0.302121	0.240412	0.334207	0.549557		Olfr1362'	1	0.795747	1.1062	1.819		Olfr1377'	11	8	7	26	7
Olfr124'	0.243197	0.309508	0.255979	0.337254	0.22378	0.262585	0.280226	0.304486	0.339178	0.442261	0.604977	0.772566		Olfr124'	0.269562	0.27454	0.307963	0.606602		Olfr124'	1	1.01847	1.14246	2.25033		Olfr123'	6	11	11	28	8
Olfr90'	0.244774	0.348011	0.238806	0.285714	0.4032	0.403315	0.411765	0.544919	0.550649	0.756716	0.780914	0.808917		Olfr90'	0.277197	0.364076	0.502444	0.782183		Olfr90'	1	1.31342	1.81259	2.82176		Olfr47'	13	13	8	34	9
Olfr1370'	0.485315	0.625171	0.598793	0.74963	0.784741	0.925515	1.26135	0.963109	1.28652	1.2579	1.5325	1.65926		Olfr1370'	0.56976	0.819962	1.17033	1.48322		Olfr1370'	1	1.43914	2.05407	2.60324		Olfr124'	14	15	6	35	10
Olfr1364'	0.243032	0.289648	0.341034	0.325266	0.321394	0.338907	0.516255	0.447928	0.4375	0.596999	0.758537	0.767898		Olfr1364'	0.291238	0.328523	0.467228	0.707811		Olfr1364'	1	1.12802	1.60428	2.43035		Olfr156'	15	10	12	37	11
Olfr1411'	0.621829	0.925084	1.0528	1.31956	1.22351	1.10738	1.24955	1.31457	1.35493	1.46545	1.37269	1.41474		Olfr1411'	0.866572	1.21682	1.30635	1.41762		Olfr1411'	1	1.40417	1.50749	1.6359		Olfr1126'	16	14	13	43	12
Olfr889'	0.237498	0.190205	0.165797	0.27422	0.332158	0.589406	0.977593	1.11072	1.10924	1.07208	1.08194	2.80981		Olfr889'	0.197833	0.398595	1.06585	1.65461		Olfr889'	1	2.0148	5.38762	8.36365		Olfr1362'	18	16	10	44	13
Olfr561'	5.17359	4.8984	5.03946	4.64987	5.25483	4.59498	5.69686	5.29291	5.40761	7.07993	6.43045	7.85464		Olfr561'	5.03715	4.83323	5.46579	7.12167		Olfr561'	1	0.959516	1.0851	1.41383		Olfr561'	17	17	17	51	14
Olfr1377'	0.268545	0.164275	0.192901	0.205429	0.241379	0.24605	0.254505	0.334272	0.344531	0.33717	0.533225	0.383117		Olfr1377'	0.208574	0.230953	0.311102	0.417837		Olfr1377'	1	1.1073	1.49157	2.00331		Olfr168'	19	19	16	54	15

## Sheet: methyl benzoate
raw data	0 uM	0 uM	0 uM	1 uM	1 uM	1 uM	10 uM	10 uM	10 uM	100 uM	100 uM	100 uM		average	0uM	1uM	10uM	100uM		fold change	0uM	1uM	10uM	100uM		ranking	1uM	10uM	100uM	sum	total ranking
Olfr556'	0.618184	0.730695	0.819386	1.31362	1.28403	1.60508	1.69034	1.79892	1.27625	1.77118	1.93872	1.72124		Olfr556'	0.722755	1.40091	1.5885	1.81038		Olfr556'	1	1.93829	2.19785	2.50483		Olfr476'	1	1	2	4	1
Olfr47'	0.204542	0.206312	0.202962	0.227313	0.221031	0.248351	0.286141	0.335773	0.434515	0.672181	0.705209	0.864157		Olfr47'	0.204605	0.232232	0.352143	0.747182		Olfr47'	1	1.13502	1.72108	3.65182		Olfr502'	3	2	3	8	2
Olfr109'	0.429291	0.670363	0.874716	1.12515	1.12591	1.35503	1.50585	1.68297	1.62546	1.88867	1.87114	1.92902		Olfr109'	0.658123	1.20203	1.60476	1.89628		Olfr109'	1	1.82645	2.43839	2.88134		Olfr491'	2	4	7	13	3
Olfr1104'	0.0573298	0.0712441	0.0764057	0.0671276	0.0901533	0.0683347	0.0761398	0.0696983	0.0817878	0.122158	0.118812	0.120639		Olfr1104'	0.0683265	0.0752052	0.0758753	0.120536		Olfr1104'	1	1.10067	1.11048	1.76412		Olfr1093'	6	5	4	15	4
Olfr502'	0.0572353	0.0669764	0.0705643	0.118546	0.190852	0.188916	0.331116	0.449553	0.41046	0.769943	0.639853	0.608103		Olfr502'	0.0649254	0.166105	0.397043	0.672633		Olfr502'	1	2.55839	6.11538	10.3601		Olfr876'	16	3	1	20	5
Olfr508	0.0267741	0.0392927	0.0520619	0.0631944	0.0386507	0.053231	0.0518166	0.0505423	0.0613288	0.0580979	0.0665693	0.070922		Olfr508	0.0393762	0.0516921	0.0545626	0.0651964		Olfr508	1	1.31277	1.38567	1.65573		Olfr1377'	10	6	6	22	6
Olfr476'	0.0590154	0.0702934	0.0887865	0.196	0.272596	0.303074	0.487455	0.502913	0.563948	0.772912	0.715586	0.780518		Olfr476'	0.0726984	0.257224	0.518105	0.756339		Olfr476'	1	3.53823	7.12677	10.4038		Olfr109'	5	7	13	25	7
Olfr478'	0.656746	0.364522	0.299679	0.36553	0.370998	0.412613	0.71063	0.73029	1.00193	1.79621	2.04356	1.69961		Olfr478'	0.440316	0.383047	0.814282	1.84646		Olfr478'	1	0.869937	1.84931	4.19349		Olfr556'	4	8	19	31	8
Olfr491'	0.133435	0.130172	0.228162	0.399286	0.358097	0.578344	0.703388	0.758785	0.729452	0.82442	0.810479	0.779998		Olfr491'	0.163923	0.445242	0.730542	0.804966		Olfr491'	1	2.71617	4.45662	4.91064		Olfr145'	17	9	8	34	9
Olfr494	0.0295583	0.0492236	0.045292	0.0647328	0.0376371	0.0426746	0.0428241	0.0446735	0.0505875	0.0775091	0.0559022	0.069435		Olfr494	0.041358	0.0483482	0.0460284	0.0676154		Olfr494	1	1.16902	1.11293	1.63488		Olfr1477'	7	14	14	35	10
Olfr1443'	0.0780438	0.0846536	0.0815992	0.0806991	0.0720376	0.0734855	0.0721217	0.104336	0.132594	0.218804	0.249001	0.210598		Olfr1443'	0.0814322	0.0754074	0.103017	0.226134		Olfr1443'	1	0.926015	1.26507	2.77696		Olfr895'	22	10	5	37	11
Olfr1477'	0.0681275	0.0979354	0.123326	0.157692	0.206148	0.0791139	0.118415	0.136255	0.234637	0.243211	0.286807	0.285786		Olfr1477'	0.0964629	0.147652	0.163102	0.271935		Olfr1477'	1	1.53066	1.69083	2.81906		Olfr47'	15	13	10	38	12
Olfr1079'	0.0979269	0.111313	0.0951081	0.0988303	0.109496	0.0798114	0.110192	0.126798	0.126035	0.181117	0.169969	0.143619		Olfr1079'	0.101449	0.0960459	0.121008	0.164902		Olfr1079'	1	0.946736	1.19279	1.62545		Olfr874'	13	16	12	41	13
Olfr1093'	0.081104	0.0580454	0.0966377	0.109531	0.117422	0.134903	0.190606	0.255102	0.357495	0.680415	0.567269	0.721475		Olfr1093'	0.0785957	0.120619	0.267734	0.656386		Olfr1093'	1	1.53467	3.40648	8.35143		Olfr478'	29	11	9	49	14
Olfr895'	0.129681	0.0929755	0.0916167	0.0973269	0.111368	0.111657	0.161194	0.185953	0.242659	0.4607	0.59162	0.533964		Olfr895'	0.104758	0.106784	0.196602	0.528761		Olfr895'	1	1.01935	1.87673	5.04748		Olfr508	8	18	23	49	14
Olfr888'	0.217935	0.24895	0.362366	0.341518	0.372549	0.25327	0.330859	0.26087	0.327133	0.545455	1.12313	0.981992		Olfr888'	0.276417	0.322446	0.306287	0.883525		Olfr888'	1	1.16652	1.10806	3.19635		Olfr888'	12	28	11	51	16
Olfr889'	0.186165	0.268864	0.200426	0.183926	0.169336	0.20771	0.265264	0.310024	0.351296	0.505175	0.591542	0.594613		Olfr889'	0.218485	0.186991	0.308861	0.563777		Olfr889'	1	0.85585	1.41365	2.58039		Olfr376'	19	19	20	58	17
Olfr145'	0.127912	0.159099	0.130612	0.157524	0.14825	0.155494	0.235985	0.238466	0.341927	0.629974	0.630785	0.709495		Olfr145'	0.139208	0.153756	0.272126	0.656751		Olfr145'	1	1.10451	1.95482	4.71778		Olfr494	11	26	25	62	18
Olfr875'	0.273713	0.282637	0.257259	0.280665	0.230721	0.229558	0.249664	0.337051	0.391049	0.464309	0.434409	0.482085		Olfr875'	0.271203	0.246981	0.325921	0.460267		Olfr875'	1	0.910689	1.20176	1.69713		Olfr1443'	27	21	16	64	19
Olfr874'	0.0577976	0.039787	0.0613183	0.05787	0.0629328	0.0626095	0.0684419	0.0762865	0.0857165	0.136876	0.157126	0.184682		Olfr874'	0.0529676	0.0611374	0.076815	0.159562		Olfr874'	1	1.15424	1.45023	3.01244		Olfr889'	30	17	17	64	19
Olfr876'	0.0768662	0.062521	0.0701874	0.0676599	0.0685217	0.0995858	0.197403	0.309054	0.612202	1.06749	1.12041	1.16761		Olfr876'	0.0698582	0.0785892	0.372887	1.1185		Olfr876'	1	1.12498	5.33776	16.0111		Olfr1104'	18	27	21	66	21
Olfr378	0.274922	0.299439	0.335572	0.308671	0.287534	0.28142	0.333982	0.340338	0.298979	0.391829	0.394648	0.34301		Olfr378	0.303311	0.292542	0.324433	0.376496		Olfr378	1	0.964494	1.06964	1.24129		Olfr875'	28	22	22	72	22
Olfr376'	0.223792	0.228539	0.184544	0.224351	0.224417	0.234545	0.22967	0.212071	0.252133	0.263296	0.311994	0.337143		Olfr376'	0.212292	0.227771	0.231292	0.304144		Olfr376'	1	1.07292	1.0895	1.43267		Olfr1079'	26	23	26	75	23
Olfr376'	0.0863532	0.0708325	0.0556175	0.0859608	0.0779032	0.0703332	0.104085	0.0830976	0.105124	0.156936	0.174781	0.17561		Olfr376'	0.0709344	0.0780657	0.0974353	0.169109		Olfr376'	1	1.10053	1.3736	2.38402		Olfr376'	21	29	27	77	24
Olfr1377'	0.197005	0.184665	0.25	0.201632	0.258031	0.309013	0.481808	0.491118	0.646505	0.925738	1.11585	1.07427		Olfr1377'	0.210557	0.256225	0.539811	1.03862		Olfr1377'	1	1.21689	2.56373	4.93274		Olfr378	25	30	28	83	25

## Sheet: N-amyl acetate
raw data	0 uM	0 uM	0 uM	1 uM	1 uM	1 uM	10 uM	10 uM	10 uM	100 uM	100 uM	100 uM		average	0uM	1uM	10uM	100uM		fold change	0uM	1uM	10uM	100uM		ranking	1uM	10uM	100uM	sum	total ranking
Olfr167'	0.489289	0.392054	0.476903	0.517703	0.722015	0.828375	0.887826	1.24439	1.08932	1.49952	1.57411	2.34168		Olfr167'	0.452749	0.689364	1.07384	1.80511		Olfr167'	1	1.52262	2.37183	3.98699		Olfr476'	2	1	1	4	1
Olfr168'	1.38536	1.66383	1.48399	1.11432	1.3334	1.29504	1.80799	1.87296	2.36748	4.54096	4.30412	5.53182		Olfr168'	1.51106	1.24759	2.01614	4.7923		Olfr168'	1	0.825638	1.33426	3.17148		Olfr992'	1	2	4	7	2
Olfr1362'	0.319098	0.344595	0.355795	0.366071	0.339207	0.433272	0.506515	0.417582	0.448424	0.580214	0.477361	0.371188		Olfr1362'	0.339829	0.379517	0.457507	0.476254		Olfr1362'	1	1.11679	1.34628	1.40145		Olfr167'	3	3	2	8	3
Olfr124'	0.313674	0.303612	0.39375	0.305412	0.224042	0.321322	0.389165	0.394797	0.37201	0.511703	0.563569	0.496585		Olfr124'	0.337012	0.283592	0.385324	0.523952		Olfr124'	1	0.84149	1.14335	1.5547		Olfr1411'	4	4	9	17	4
Olfr124'	0.466632	0.812267	0.477745	0.577977	0.679688	0.599279	0.595025	1.1649	1.09573	0.907184	1.25584	1.34724		Olfr124'	0.585548	0.618981	0.951883	1.17009		Olfr124'	1	1.0571	1.62563	1.99828		Olfr124'	8	5	7	20	5
Olfr90'	0.307512	0.402778	0.357585	0.319544	0.385	0.444828	0.592233	0.485294	0.334842	0.757576	0.628247	0.57868		Olfr90'	0.355958	0.383124	0.47079	0.654834		Olfr90'	1	1.07632	1.3226	1.83964		Olfr168'	14	9	3	26	6
Olfr734'	3.83131	3.36758	4.26973	3.97542	3.23897	3.18931	3.61249	3.44358	4.80487	6.859	7.4433	8.24496		Olfr734'	3.82287	3.4679	3.95365	7.51575		Olfr734'	1	0.907146	1.03421	1.966		Olfr1079'	10	11	6	27	7
Olfr1411'	0.281027	0.310959	0.301215	0.383205	0.410649	0.553238	0.542569	0.607651	0.681117	0.573789	0.584497	0.568677		Olfr1411'	0.297733	0.449031	0.610446	0.575654		Olfr1411'	1	1.50816	2.05031	1.93346		Olfr90'	7	10	10	27	7
Olfr476'	0.0514604	0.065075	0.0694444	0.087456	0.0887067	0.126174	0.215632	0.301175	0.318263	0.325627	0.363575	0.384431		Olfr476'	0.0619933	0.100779	0.278356	0.357878		Olfr476'	1	1.62564	4.49011	5.77285		Olfr1362'	6	8	15	29	9
Olfr992'	0.58227	0.609471	0.607353	0.72813	1.5713	0.884541	1.23478	1.43444	1.67787	1.24566	1.66781	2.22319		Olfr992'	0.599698	1.06132	1.44903	1.71222		Olfr992'	1	1.76976	2.41627	2.85514		Olfr734'	12	13	8	33	10
Olfr1079'	0.114243	0.0741416	0.07574	0.0826613	0.0963303	0.0869942	0.084323	0.098912	0.126319	0.169156	0.166025	0.254523		Olfr1079'	0.0880416	0.0886619	0.103185	0.196568		Olfr1079'	1	1.00705	1.172	2.23267		Olfr124'	13	12	13	38	11
Olfr1377'	1.10722	1.39233	1.12028	0.656924	0.877863	0.525824	0.988257	0.856213	0.826419	2.08755	2.08368	2.07424		Olfr1377'	1.20661	0.68687	0.890297	2.08182		Olfr1377'	1	0.569254	0.737847	1.72534		Olfr1377'	15	15	11	41	12
