# Supplementary material for: Vapor detection and discrimination with a panel of odorant receptors
Source: Nat Commun. 2018 Nov 1;9:4556. doi: 10.1038/s41467-018-06806-w (PMC6212438; doi:10.1038/s41467-018-06806-w)
Supplement: Supplementary file 4 — Supplementary Data 2 [file 41467_2018_6806_MOESM4_ESM.xlsx]

## Sheet: 50uM liquid
luminescense	AC	0	90	180	270	360	450	540	630	720	810	900	990	1080	1170	1260	1350	1440	1530	1620	1710			CH	0	90	180	270	360	450	540	630	720	810	900	990	1080	1170	1260	1350	1440	1530	1620	1710			EG	0	90
	Olfr90	1	1.30323	1.45445	1.74463	2.18345	2.37179	3.06039	3.15739	3.03323	3.19115	3.30695	3.95658	3.46305	4.8042	5.00518	4.61745	4.61259	3.47651	3.75036	3.82443				1	0.96423	1.01009	1.37719	1.28981	1.48037	1.48081	1.34671	1.29286	1.59144	1.4724	1.43737	1.37022	1.17617	1.16015	1.4611	1.0605	1.20709	1.21288	1.0795				1	1.14648
	Olfr109	1	1.58049	2.19356	2.44542	2.9959	3.44035	4.62192	4.48883	4.62431	4.60067	4.97038	6.19516	5.76026	7.60504	7.46475	7.89323	7.1902	6.4199	5.55924	6.5208				1	1.19539	1.28258	1.54166	1.7711	1.90565	2.00463	1.97195	1.95781	2.51943	2.06335	2.20392	2.4069	2.07035	1.81929	2.42561	1.72586	2.11213	2.22312	2.2975				1	1.05894
	Olfr145	1	1.05381	1.37282	1.44331	1.87852	2.12221	2.81303	2.42655	2.81293	2.52495	2.83016	3.39567	3.45311	4.09973	4.02999	3.92797	3.43223	3.25158	2.95947	3.43368				1	1.06525	1.0594	1.10347	1.19039	1.29293	1.16732	1.05325	1.15594	1.25325	0.95315	1.1058	1.07782	1.1882	0.917409	1.39524	1.07361	0.983926	1.06033	1.23262				1	1.14003
	Olfr167	1	1.17932	1.20596	1.30919	1.60348	1.54732	1.96137	1.85505	1.99849	1.93056	2.02563	2.71023	2.29904	3.13127	2.72983	2.8754	2.46082	2.17705	2.13586	2.2471				1	1.07206	1.128	1.25312	1.14114	1.19454	1.2106	1.12269	1.17013	1.45692	1.12462	1.02561	1.09273	1.03529	0.921376	1.24064	0.825603	1.17291	1.05853	1.11635				1	1.07689
	Olfr211	1	1.15872	1.1115	1.23919	1.32872	1.35841	1.65733	1.56	1.71639	1.58545	1.53605	2.00297	1.76894	2.17179	2.02566	2.36116	1.96621	1.66005	1.53081	1.63065				1	0.986838	1.16393	1.48534	1.34817	1.46694	1.6473	1.46876	1.49663	1.76033	1.72468	1.70195	1.52563	1.66826	1.3933	1.81486	1.2547	1.62764	1.49813	1.31227				1	1.08736
	Olfr476	1	1.12711	1.10753	1.14165	1.15105	1.24473	1.34714	1.23469	1.25963	1.31627	1.34417	1.55973	1.30975	1.54616	1.6622	1.68526	1.25881	1.06312	1.04755	1.30073				1	1.04904	1.12614	1.24042	1.37603	1.49856	1.54818	1.47966	1.52616	1.79437	1.5648	1.63414	1.58629	1.54767	1.5306	1.81442	1.41644	1.8732	1.73048	1.74584				1	1.07822
	Olfr491	1	1.11158	1.2751	1.35087	1.49297	1.68452	2.14996	1.86446	1.93839	1.85032	1.98596	2.2898	2.22806	2.87638	3.06418	2.87575	2.67933	2.49262	2.38117	2.48271				1	1.11497	1.21047	1.48625	1.42788	1.65797	1.66296	1.62141	1.58457	2.11232	1.64595	1.9359	2.03385	2.20231	1.87847	2.59863	1.85117	2.16475	2.14456	2.08952				1	0.980351
	Olfr502	1	1.43859	1.79415	2.04388	2.28765	2.58478	3.38428	3.0099	3.1974	3.12467	3.40554	4.26176	3.85126	5.06729	4.89067	4.7908	4.5635	3.77399	3.74804	4.1716				1	1.13885	1.28579	1.29723	1.21822	1.19962	1.38089	1.08683	1.14764	1.5666	1.18825	1.37522	1.23761	1.25747	0.934184	1.41198	1.11451	1.12443	1.19706	1.13527				1	1.15865
	Olfr549	1	1.16646	1.38337	1.5423	1.90924	1.94489	2.55394	2.59894	2.51445	2.5743	2.87831	3.48929	3.03069	4.13463	3.89861	4.20192	3.85133	3.16644	3.22781	3.58643				1	1.13093	1.26071	1.51259	1.55494	1.65501	1.94059	1.71434	1.87956	2.30423	2.20531	2.04447	2.13349	2.11388	1.93526	2.27476	1.9281	2.36221	2.12387	2.25402				1	1.07745
	Olfr556	1	1.10239	0.995448	1.03089	1.2253	1.04222	1.40015	0.998866	1.14224	1.12845	1.07281	1.31375	0.977733	1.31876	1.32258	1.26188	1.31144	1.06164	1.02547	1.17521				1	0.882349	1.00739	1.14327	1.08089	1.05496	1.28241	1.16753	1.15737	1.25481	0.953525	1.26945	1.11932	1.02577	1.00553	1.1043	1.14145	1.14008	1.29506	1.22616				1	1.36031
	Olfr876	1	1.08674	1.10435	1.09244	1.10783	1.08128	1.38156	1.15832	1.10188	1.14818	1.11785	1.31215	1.11565	1.37538	1.12976	1.40107	1.14621	1.08769	0.886534	0.845767				1	0.965221	1.21298	1.19503	1.27845	1.35416	1.24235	1.12424	1.18127	1.58448	1.24631	1.3602	1.52017	1.3553	1.12118	1.70058	1.39114	1.34754	1.29669	1.534				1	1.08529
	Olfr889	1	1.63712	2.01128	2.34649	2.79443	3.24603	4.29509	3.96201	4.18567	4.20262	4.45399	5.51999	5.30894	6.93375	6.93847	7.35716	6.35093	5.52811	5.38421	5.88686				1	1.02836	1.24825	1.18513	1.33667	1.4544	1.45136	1.23386	1.31464	1.75496	1.35093	1.45942	1.16611	1.33114	1.08094	1.57869	1.28794	1.38813	1.44327	1.43878				1	0.982355
	Olfr919	1	1.73319	2.16309	2.62523	3.39285	3.44184	4.5596	4.80991	4.76288	4.70797	5.06947	6.33638	6.22824	7.89601	8.38491	7.95703	7.88206	6.38529	6.65835	6.89673				1	1.05425	1.14215	1.1785	1.30026	1.1714	1.31239	1.5338	1.27439	1.64231	1.46012	1.35219	1.35068	1.46478	1.12874	1.52026	1.42007	1.66755	1.62572	1.33131				1	0.97838
	Olfr978	1	1.58017	1.89705	2.14676	2.74671	2.7942	3.82577	3.70723	3.85151	3.95434	4.21977	5.44539	4.85629	6.38815	6.37104	6.39801	5.8937	5.39792	5.10583	5.70832				1	1.38689	1.97389	2.88524	2.99712	3.70905	4.3713	4.23322	4.46558	6.10521	5.00886	5.59829	5.77934	6.0779	5.7761	7.16804	5.89362	7.17862	6.5843	6.87902				1	1.1401
	Olfr979	1	0.953157	0.912217	1.05954	0.980661	0.855807	1.18269	0.951461	0.881069	0.896684	0.862761	0.987155	0.875627	1.33353	1.18867	1.16273	1.04129	0.822249	0.865616	0.942542				1	0.983559	1.15316	1.29481	1.2748	1.13805	1.18286	1.13601	1.00448	1.32439	1.10426	1.21153	1.28605	1.12749	1.06469	1.41616	1.0427	1.38181	1.07162	1.33002				1	1.51136
	Olfr982	1	1.01185	0.993833	1.02866	0.961743	0.992091	1.17705	0.946662	0.979097	1.01075	0.922242	1.15816	1.08409	1.4392	1.28598	1.17512	1.19313	0.943071	0.930962	0.815353				1	1.22777	1.26762	1.43379	1.31749	1.29525	1.49551	1.2224	1.42667	1.45776	1.38587	1.33891	1.3403	1.10117	1.0546	1.327	1.09653	1.4552	1.16894	1.52331				1	1.25969
	Olfr992	1	1.24971	1.30921	1.32368	1.67007	1.52832	1.97658	1.96682	1.85282	2.02548	1.8778	2.3726	2.21645	2.5931	2.46864	2.23065	2.51691	1.93279	1.85675	1.68089				1	0.997578	1.13078	1.34749	1.31866	1.22866	1.30338	1.28034	1.20776	1.59642	1.24142	1.3168	1.3804	1.30411	1.19252	1.31321	1.12919	1.35024	1.12448	1.31751				1	1.22123
	Olfr1062	1	1.22543	1.36206	1.50656	1.80262	1.89957	2.52855	2.42974	2.4835	2.74811	2.81992	3.33575	3.07422	3.98249	4.08289	3.97453	4.03855	3.47065	3.42174	3.51857				1	1.10606	1.20746	1.42684	1.33273	1.36761	1.52895	1.36656	1.33927	1.48762	1.33275	1.39968	1.48363	1.23431	1.43532	1.60506	1.25112	1.31728	1.2707	1.37945				1	1.01026
	Olfr1079	1	1.7088	2.30283	2.68167	3.21419	3.53456	4.35762	4.86125	4.55163	4.39855	4.99588	6.29805	5.5259	7.57422	7.09195	7.05653	6.45147	5.27617	5.28541	6.07266				1	0.866634	1.07022	1.17267	1.07679	1.24565	1.39008	1.1809	1.41374	1.4275	1.17445	1.11823	1.23517	1.32907	1.16621	1.54312	1.05851	1.51544	1.46125	1.67554				1	1.09822
	Olfr1093	1	1.10542	1.01348	1.12819	1.07067	1.10345	1.33759	1.18946	1.12545	1.09944	1.13858	1.34207	1.28713	1.41566	1.30538	1.39082	1.47836	1.02194	1.12798	1.05612				1	1.09224	0.945693	1.21246	1.11011	0.970901	1.43154	1.07763	1.2122	1.37758	1.17215	1.09372	1.19154	1.12966	0.974903	1.14088	0.944057	1.23637	1.0515	1.3052				1	1.09385
	Olfr1104	1	1.21024	1.17844	0.98514	0.927326	0.974262	1.32398	1.22427	1.02689	1.05695	1.09386	1.13896	1.05937	1.42157	1.27197	1.42012	1.18893	0.950376	0.829484	1.15396				1	1.12259	1.12308	1.16686	1.24495	1.08188	1.24898	1.04294	1.06888	1.56076	1.07702	1.12797	1.0091	1.05107	1.11983	1.34572	0.988175	1.33377	1.35997	1.12213				1	1.49867
	Olfr1364	1	1.00169	0.998252	1.00045	1.00098	0.999342	0.999523	0.994662	0.995261	1.00003	0.998424	1.00005	1.00245	1.0013	0.996783	0.995411	1.00215	1.00235	1.00517	0.998365				1	1.01797	1.0151	1.03445	1.01565	1.02778	1.0118	1.01319	1.01626	1.0221	1.01497	1.00768	1.00089	0.99389	0.998959	1.00563	1.02829	1.01637	1.0294	1.0128				1	1.02063
	Olfr1370	1	1.16517	1.07235	1.07041	1.12575	1.26891	1.43348	1.32788	1.39009	1.28084	1.33584	1.57938	1.44167	1.72602	1.8404	1.75695	1.60031	1.55186	1.30241	1.53995				1	1.00619	1.0913	1.28783	1.30271	1.37136	1.36057	1.24272	1.16207	1.54314	1.14832	1.34569	1.28806	1.28016	0.998465	1.37061	1.17931	1.28311	1.31654	1.22446				1	1.05309
	Olfr1377	1	1.21729	1.1418	1.12393	1.14151	1.16789	1.44139	1.31608	1.24601	1.20057	1.18947	1.40713	1.26617	1.7052	1.39972	1.6236	1.31578	1.13819	1.07637	1.01695				1	1.15937	1.14832	1.53986	1.44187	1.35878	1.41426	1.3862	1.26036	1.67135	1.46867	1.30051	1.39261	1.25549	1.08353	1.36757	1.10825	1.49917	1.12897	1.26963				1	1.06722
	Olfr1411	1	1.18425	1.28827	1.17582	1.23147	1.12012	1.24225	1.10483	0.883774	0.947655	0.935795	1.16795	1.03054	1.56146	1.17937	1.26769	1.19758	1.01768	0.917258	1.25768				1	1.09684	1.19412	1.51113	1.28904	1.23927	1.27135	1.40308	1.01762	1.2662	0.920631	1.07624	1.13265	1.07435	0.835721	0.865444	1.04493	1.11593	1.03968	1.30218				1	1.08897
	Olfr1484	1	1.1417	1.09248	1.13138	1.03931	1.07765	1.2296	1.13632	1.10988	0.980093	1.04676	1.24338	1.20592	1.20415	1.37721	1.40114	0.982364	0.904213	0.977971	0.971229				1	1.03215	1.18101	1.33978	1.39319	1.38405	1.30689	1.49434	1.15613	1.55515	1.42228	1.28042	1.16885	1.29107	1.08079	1.46838	1.04132	1.21678	1.09372	1.24095				1	1.0537
	Olfr1512	1	1.1782	1.30752	1.4134	1.64476	1.63857	1.89125	1.85947	1.77222	1.84992	1.85655	2.33042	1.97614	2.42625	2.50253	2.53608	2.54659	2.05828	1.87823	2.06304				1	1.08332	1.2032	1.3895	1.32577	1.39257	1.33834	1.29248	1.14091	1.55195	1.24649	1.39223	1.20789	1.16225	0.988776	1.25008	1.17286	1.52928	1.17714	1.09057				1	1.18781
	Olfr2(I7)	1	1.11374	1.02978	0.977519	1.19683	1.11415	1.40918	1.28588	1.19959	1.04331	1.00251	1.11415	1.14658	1.49528	1.39038	1.34954	1.22333	1.13683	1.01784	1.1265				1	1.0796	1.14534	1.3176	1.24155	1.45414	1.31921	1.35611	1.22018	1.48269	1.39384	1.26639	1.3075	1.38013	0.986961	1.32087	1.07595	1.32578	1.06256	1.20858				1	1.12978
	Olfr73(MOR-EG)	1	1.21209	1.60029	1.84753	2.16568	2.52846	2.94981	2.8646	3.0191	3.04949	3.3801	4.08226	3.65576	4.87263	4.98193	4.96311	4.91724	4.08994	3.95434	4.04883				1	1.21078	1.3695	1.56944	1.56211	1.50604	1.72684	1.59371	1.59995	2.10743	1.72875	2.04563	1.50668	1.62285	1.66087	1.76902	1.44559	1.62112	1.89384	1.96092				1	1.1767
	Olfr124(SR1)	1	1.28208	1.31882	1.43312	1.67422	1.70072	2.26854	2.07525	2.0253	2.14477	2.17761	2.76576	2.4209	3.33862	3.33525	3.1238	2.85778	2.8161	2.55269	2.92233				1	1.01169	0.975849	1.29942	1.30235	1.49753	1.43955	1.46013	1.37028	1.65425	1.49047	1.44684	1.44755	1.64517	1.31166	1.78988	1.34554	1.69669	1.2919	1.49833				1	1.17089
	Olfr160(M72)	1	1.02017	1.05742	1.0585	1.06055	1.06726	1.33037	1.28597	1.10604	1.05014	1.191	1.34164	1.1808	1.40191	1.44837	1.22645	1.34753	0.981194	1.10947	1.09854				1	1.09083	1.43319	1.74418	1.75722	2.15522	2.54091	2.21396	2.52717	3.31127	3.0961	3.17096	3.09539	3.39741	3.02379	3.89147	3.2414	4.24789	4.01768	3.98096				1	1.03567
	pCI	1	0.996019	0.947476	0.934364	0.974865	1.03401	1.1849	1.02332	1.03419	1.07113	0.923154	1.0536	0.939021	1.08137	1.26524	1.1217	1.09255	0.878926	0.810941	0.902184				1	1.11454	1.17495	1.2559	1.21343	1.17183	1.26428	1.14815	1.12911	1.35197	1.25282	1.24515	1.11815	1.1317	0.918984	1.3598	1.04943	1.11749	1.11945	1.18117				1	1.15559
s.e.m.		0	90	180	270	360	450	540	630	720	810	900	990	1080	1170	1260	1350	1440	1530	1620	1710				0	90	180	270	360	450	540	630	720	810	900	990	1080	1170	1260	1350	1440	1530	1620	1710				0	90
	Olfr90	0.0307188	0.0587127	0.0708789	0.0634062	0.0698604	0.0796252	0.0719502	0.147	0.101613	0.179495	0.127473	0.107021	0.122967	0.147492	0.274914	0.275577	0.161796	0.10773	0.203575	0.129345			Olfr90	0.15107	0.11718	0.136446	0.150036	0.196663	0.195707	0.162094	0.15852	0.138321	0.267794	0.168365	0.180445	0.165043	0.130845	0.137926	0.213964	0.157354	0.17956	0.153644	0.183887			Olfr90	0.154243	0.161533
	Olfr109	0.0332998	0.116479	0.139504	0.0701263	0.102057	0.165851	0.144169	0.10958	0.14093	0.136844	0.135733	0.303468	0.330337	0.236972	0.201181	0.380754	0.31532	0.273694	0.149779	0.22974			Olfr109	0.0379713	0.106594	0.113107	0.0762545	0.132197	0.109539	0.0707768	0.124336	0.114438	0.145271	0.186769	0.143671	0.174611	0.0918302	0.186893	0.191107	0.136992	0.0672042	0.176119	0.107681			Olfr109	0.0227191	0.0788174
	Olfr145	0.156424	0.202504	0.170848	0.203349	0.226479	0.29398	0.354781	0.26964	0.388301	0.36786	0.335181	0.401394	0.512864	0.502552	0.46269	0.571879	0.512801	0.433303	0.382676	0.48583			Olfr145	0.117858	0.0933192	0.148911	0.0953832	0.108354	0.157606	0.121374	0.102531	0.131103	0.132367	0.11578	0.151337	0.123606	0.125184	0.0796369	0.165373	0.129177	0.105199	0.115188	0.152039			Olfr145	0.0672454	0.105329
	Olfr167	0.0338913	0.0407643	0.122165	0.0545902	0.0933501	0.0561984	0.0895043	0.0689799	0.0543926	0.162246	0.0511593	0.200603	0.141705	0.21763	0.213679	0.173553	0.252167	0.336258	0.0901305	0.0901722			Olfr167	0.0315784	0.077819	0.027964	0.0891714	0.10536	0.0787295	0.0464546	0.0828476	0.123762	0.0475927	0.026949	0.0443616	0.0327577	0.0702283	0.0484882	0.349199	0.0696311	0.0949785	0.0507495	0.131518			Olfr167	0.0628411	0.0923577
	Olfr211	0.0891223	0.0831398	0.0894367	0.0783006	0.123819	0.105722	0.15751	0.128116	0.140579	0.141763	0.109307	0.162934	0.11188	0.160619	0.153435	0.176911	0.21615	0.128321	0.115055	0.106591			Olfr211	0.132989	0.105865	0.119755	0.185957	0.184134	0.167434	0.240058	0.164297	0.142036	0.191231	0.162782	0.218226	0.213336	0.171303	0.167806	0.203542	0.129565	0.160146	0.20667	0.257719			Olfr211	0.164117	0.148062
	Olfr476	0.107598	0.146524	0.0947067	0.0878308	0.101759	0.0962504	0.126732	0.0996405	0.0965848	0.111932	0.138475	0.180538	0.142876	0.140244	0.14344	0.136203	0.182837	0.091696	0.136905	0.1225			Olfr476	0.0621362	0.0893361	0.0964958	0.115652	0.140652	0.163919	0.0984517	0.124077	0.080868	0.107267	0.0762462	0.079794	0.143816	0.187574	0.12042	0.141965	0.103978	0.120457	0.0870553	0.132106			Olfr476	0.0564782	0.0802386
	Olfr491	0.0224985	0.13442	0.105277	0.116573	0.0680496	0.109409	0.139805	0.0925929	0.0706573	0.117897	0.0902099	0.0754924	0.241282	0.100647	0.229815	0.266129	0.181214	0.325013	0.198063	0.0466519			Olfr491	0.19354	0.172278	0.181262	0.256595	0.220658	0.24648	0.231514	0.257024	0.234317	0.313502	0.23649	0.271069	0.287499	0.328926	0.298184	0.383515	0.28989	0.377621	0.334586	0.299769			Olfr491	0.159076	0.152426
	Olfr502	0.0574013	0.0713566	0.0939853	0.0903045	0.157487	0.12476	0.160159	0.138877	0.130848	0.230975	0.151515	0.215648	0.220054	0.311656	0.234409	0.314154	0.400802	0.186336	0.191853	0.190078			Olfr502	0.112025	0.103993	0.142215	0.112587	0.1371	0.127154	0.14203	0.138194	0.130928	0.142297	0.0982331	0.137967	0.199812	0.155345	0.116264	0.221555	0.113673	0.106975	0.111517	0.171528			Olfr502	0.124724	0.131332
	Olfr549	0.0695432	0.063811	0.0709307	0.0884556	0.0952287	0.101791	0.125934	0.131072	0.171977	0.136925	0.153148	0.198007	0.171277	0.233412	0.223786	0.296285	0.230094	0.198826	0.16933	0.254261			Olfr549	0.0224019	0.0199008	0.0323319	0.0598249	0.042189	0.0302119	0.0843149	0.0629807	0.0650096	0.0491002	0.0638635	0.0757076	0.0409043	0.0870397	0.11255	0.0734562	0.0586027	0.0539927	0.0508767	0.104311			Olfr549	0.0711501	0.056741
	Olfr556	0.0574113	0.0941065	0.0912543	0.116737	0.0702146	0.153028	0.0791527	0.0491602	0.0733195	0.08302	0.0602166	0.117379	0.0479852	0.112594	0.122413	0.115693	0.0992145	0.0605077	0.127754	0.152769			Olfr556	0.0988828	0.0894994	0.0938844	0.102302	0.0936365	0.200527	0.092207	0.16108	0.180312	0.133587	0.0729063	0.132823	0.0830757	0.0738879	0.0971619	0.102015	0.0888101	0.091784	0.108916	0.12782			Olfr556	0.071282	0.0856193
	Olfr876	0.153331	0.127098	0.121952	0.132119	0.170131	0.13857	0.201979	0.126671	0.156172	0.154571	0.195998	0.202502	0.141539	0.258173	0.154828	0.197626	0.255883	0.119046	0.156645	0.109404			Olfr876	0.0713882	0.0723286	0.110125	0.152592	0.156827	0.143118	0.204139	0.259954	0.0902123	0.11681	0.0888434	0.0746153	0.110317	0.227076	0.242878	0.252354	0.124463	0.117197	0.29016	0.146745			Olfr876	0.216473	0.202489
	Olfr889	0.0697008	0.10787	0.125367	0.143514	0.144627	0.207928	0.251054	0.257454	0.315558	0.217859	0.299841	0.34915	0.294411	0.428112	0.410404	0.38873	0.404424	0.474102	0.283235	0.30371			Olfr889	0.0335725	0.0475512	0.129838	0.0709608	0.0595852	0.0569101	0.0623523	0.0820077	0.104293	0.0811191	0.0637454	0.0974999	0.060941	0.0534115	0.0762443	0.089261	0.0749375	0.110676	0.124526	0.102971			Olfr889	0.0163444	0.0224518
	Olfr919	0.11497	0.152459	0.210794	0.224884	0.310153	0.289312	0.38553	0.396217	0.413506	0.432468	0.49517	0.529916	0.5152	0.732335	0.74208	0.682433	0.653934	0.527014	0.542147	0.56622			Olfr919	0.0709122	0.0770876	0.0906928	0.102126	0.075266	0.0670442	0.0709314	0.172532	0.0786587	0.125994	0.0938504	0.0727627	0.107233	0.082413	0.176771	0.194388	0.0995589	0.122206	0.197142	0.158079			Olfr919	0.118009	0.0821807
	Olfr978	0.0239395	0.0683181	0.0920765	0.136441	0.116061	0.0620598	0.102153	0.11058	0.146861	0.181943	0.100465	0.267368	0.196929	0.294511	0.259188	0.381559	0.132789	0.201177	0.293251	0.151499			Olfr978	0.0238263	0.0369643	0.0604376	0.178657	0.121794	0.119946	0.190055	0.24651	0.0836624	0.487775	0.307532	0.201946	0.194492	0.258462	0.161601	0.532356	0.132492	0.378666	0.192457	0.460105			Olfr978	0.068008	0.130155
	Olfr979	0.142605	0.0977513	0.0934391	0.110266	0.108918	0.0924549	0.15231	0.134654	0.117561	0.109373	0.0910822	0.148839	0.117729	0.204096	0.148692	0.124019	0.119021	0.102352	0.114061	0.0965077			Olfr979	0.0655774	0.0910989	0.0804689	0.0998849	0.100959	0.134453	0.0948585	0.0724882	0.102809	0.164693	0.143149	0.0611377	0.0658256	0.0680574	0.0497867	0.158765	0.0524701	0.0692629	0.202608	0.08079			Olfr979	0.0413962	0.0605687
	Olfr982	0.0915226	0.0795214	0.065303	0.0795129	0.0707754	0.0862789	0.112953	0.136106	0.0775957	0.0803886	0.0947131	0.11646	0.0881797	0.144378	0.116824	0.0768383	0.120418	0.0873196	0.0808317	0.0556995			Olfr982	0.174371	0.156888	0.161681	0.198461	0.171631	0.179949	0.204233	0.161121	0.182483	0.186081	0.171897	0.181898	0.189009	0.176818	0.133312	0.247855	0.155334	0.201567	0.16988	0.199903			Olfr982	0.0031912	0.0523398
	Olfr992	0.0953852	0.114453	0.141347	0.124024	0.160161	0.207488	0.149708	0.140845	0.12783	0.156656	0.133579	0.221588	0.216216	0.227388	0.198915	0.151158	0.255759	0.169581	0.199264	0.164867			Olfr992	0.0960132	0.219919	0.144263	0.107095	0.159658	0.182913	0.188541	0.101368	0.106119	0.176851	0.0977064	0.0894779	0.117201	0.107558	0.117081	0.0909214	0.096456	0.185823	0.0849192	0.151851			Olfr992	0.0881821	0.0931142
	Olfr1062	0.176122	0.17835	0.183406	0.206884	0.294666	0.275928	0.373791	0.313722	0.329148	0.358696	0.35398	0.493333	0.400649	0.49723	0.586887	0.543445	0.531749	0.537808	0.434752	0.465287			Olfr1062	0.116469	0.100935	0.122669	0.166445	0.115737	0.134299	0.169673	0.133054	0.116742	0.208379	0.13093	0.142295	0.134759	0.107732	0.200098	0.13801	0.13805	0.108924	0.108252	0.192468			Olfr1062	0.07079	0.0764306
	Olfr1079	0.0252688	0.166822	0.0890634	0.162736	0.105787	0.0897116	0.125344	0.312071	0.31758	0.146201	0.161803	0.1353	0.216433	0.160448	0.641747	0.61058	0.396144	0.343858	0.290355	0.207065			Olfr1079	0.184494	0.162965	0.14951	0.236013	0.179404	0.198797	0.204192	0.168149	0.198684	0.215368	0.156872	0.196742	0.178104	0.239819	0.226893	0.255235	0.194004	0.204398	0.218137	0.283979			Olfr1079	0.168711	0.165964
	Olfr1093	0.0874835	0.144511	0.0866879	0.103856	0.1443	0.195164	0.200714	0.114634	0.12888	0.0740084	0.146933	0.170011	0.136436	0.143331	0.0868925	0.147763	0.162843	0.089351	0.161468	0.0830878			Olfr1093	0.119374	0.116387	0.137826	0.189295	0.234777	0.143262	0.146666	0.15072	0.112611	0.172317	0.163289	0.188429	0.220434	0.212703	0.102612	0.134335	0.115387	0.175639	0.100627	0.160415			Olfr1093	0.1053	0.154483
	Olfr1104	0.215225	0.2102	0.198161	0.180006	0.147542	0.176603	0.231028	0.250836	0.164556	0.179191	0.233706	0.200662	0.207125	0.261326	0.235011	0.253685	0.184113	0.160399	0.143959	0.26032			Olfr1104	0.0817693	0.108528	0.134653	0.124966	0.182202	0.199966	0.141072	0.153612	0.0650651	0.0981942	0.121365	0.16968	0.0787966	0.162566	0.0724876	0.139712	0.140379	0.218169	0.154752	0.107102			Olfr1104	0.021797	0.0588875
	Olfr1364	0.0324362	0.0540404	0.0811774	0.0530221	0.0422878	0.0440013	0.0591185	0.179297	0.131266	0.0483317	0.0730928	0.0488701	0.0709405	0.0487043	0.106743	0.13158	0.0431842	0.0414665	0.129883	0.0645811			Olfr1364	0.150568	0.129507	0.11299	0.131099	0.111637	0.153557	0.139681	0.127864	0.111599	0.114587	0.120507	0.128316	0.158264	0.182951	0.166694	0.141506	0.117861	0.141293	0.24418	0.175633			Olfr1364	0.233594	0.204033
	Olfr1370	0.102165	0.10566	0.079397	0.0889333	0.0986841	0.0925651	0.139182	0.135275	0.105742	0.130474	0.110185	0.123381	0.167176	0.24329	0.158067	0.177188	0.128903	0.124209	0.125054	0.160887			Olfr1370	0.0883973	0.0675341	0.116504	0.0858071	0.122015	0.112783	0.142213	0.119508	0.0859561	0.161174	0.111668	0.0950578	0.139364	0.0902365	0.121695	0.0895151	0.0958225	0.0886448	0.155727	0.150442			Olfr1370	0.0483382	0.0495181
	Olfr1377	0.129079	0.171244	0.133916	0.117478	0.155107	0.148815	0.140175	0.136769	0.145311	0.16443	0.185048	0.168932	0.131565	0.182192	0.287416	0.192845	0.132496	0.129201	0.151554	0.133982			Olfr1377	0.108241	0.0921195	0.0934888	0.142411	0.122192	0.112523	0.124693	0.118654	0.136826	0.159029	0.198149	0.111859	0.121102	0.13936	0.083098	0.127759	0.102705	0.115462	0.102871	0.123921			Olfr1377	0.0901316	0.0988522
	Olfr1411	0.179736	0.16359	0.225392	0.168284	0.172736	0.150698	0.176176	0.171776	0.230852	0.205094	0.179612	0.284353	0.17826	0.33734	0.165192	0.190987	0.183514	0.13014	0.157637	0.255344			Olfr1411	0.0816012	0.149527	0.243573	0.199527	0.23623	0.186982	0.196623	0.16417	0.0745601	0.0946786	0.0967205	0.106009	0.197917	0.0895474	0.0826105	0.0881906	0.162281	0.260267	0.0629184	0.186538			Olfr1411	0.0728605	0.0744162
	Olfr1484	0.208208	0.193614	0.200803	0.218533	0.247507	0.177965	0.202831	0.245947	0.244658	0.18713	0.173227	0.296054	0.210813	0.250907	0.206169	0.296968	0.151596	0.152618	0.188575	0.167421			Olfr1484	0.131253	0.0997685	0.144319	0.157279	0.1449	0.148634	0.150695	0.140468	0.225368	0.16018	0.183217	0.135051	0.12508	0.152171	0.177297	0.18877	0.123081	0.138272	0.142788	0.156103			Olfr1484	0.162005	0.168322
	Olfr1512	0.105393	0.156519	0.167223	0.186081	0.211408	0.226353	0.221068	0.297805	0.225616	0.270968	0.238499	0.226195	0.234833	0.201081	0.253119	0.253383	0.20842	0.218932	0.24445	0.220305			Olfr1512	0.0569836	0.0651301	0.116384	0.0687691	0.0746834	0.0970575	0.110351	0.0584783	0.0800139	0.0980889	0.101735	0.135128	0.0491245	0.0739392	0.0691551	0.100772	0.119133	0.167177	0.0476416	0.0685304			Olfr1512	0.0480855	0.0845076
	Olfr2(I7)	0.14111	0.214076	0.124263	0.174186	0.246981	0.176861	0.195172	0.218233	0.216577	0.154565	0.190851	0.196501	0.172433	0.328693	0.144646	0.186459	0.215303	0.157263	0.111272	0.163549			Olfr2(I7)	0.141954	0.134147	0.173668	0.245175	0.1803	0.235111	0.16309	0.188108	0.223519	0.235939	0.222325	0.133045	0.164105	0.199093	0.121019	0.244347	0.108007	0.164635	0.117171	0.186061			Olfr2(I7)	0.19003	0.192545
	Olfr73(MOR-EG)	0.0969468	0.0907208	0.115589	0.211993	0.202567	0.183993	0.257155	0.209275	0.28349	0.280091	0.311078	0.311905	0.283042	0.475261	0.553089	0.502867	0.338656	0.325381	0.381704	0.480916			Olfr73(MOR-EG)	0.140043	0.135754	0.188744	0.232963	0.163025	0.23114	0.188587	0.214103	0.215723	0.234246	0.180986	0.22903	0.233583	0.273436	0.180935	0.246059	0.172794	0.218411	0.190955	0.200747			Olfr73(MOR-EG)	0.233814	0.25326
	Olfr124(SR1)	0.11517	0.133544	0.154387	0.186406	0.159406	0.145455	0.214588	0.172774	0.198819	0.188191	0.245214	0.352193	0.202341	0.369836	0.300966	0.319201	0.241252	0.245784	0.277965	0.264645			Olfr124(SR1)	0.0289754	0.0543396	0.0443186	0.0560532	0.0381764	0.120694	0.0644575	0.0514386	0.0836267	0.146497	0.077248	0.0778302	0.0489589	0.214743	0.119676	0.0835059	0.066984	0.122765	0.0435254	0.0498606			Olfr124(SR1)	0.155404	0.133864
	Olfr160(M72)	0.058653	0.0921905	0.0584159	0.0676263	0.12223	0.0617526	0.0596641	0.105193	0.0739331	0.0522956	0.14841	0.0878702	0.11238	0.0807348	0.120154	0.0513062	0.145663	0.098619	0.081825	0.0962756			Olfr160(M72)	0.0101069	0.0387536	0.0286887	0.0640032	0.0588461	0.098797	0.0637642	0.0524319	0.0844546	0.104742	0.0978408	0.0851979	0.0938198	0.129599	0.0933616	0.250131	0.109303	0.105832	0.111552	0.102021			Olfr160(M72)	0.0816835	0.091037
	pCI	0.192438	0.145194	0.188926	0.182209	0.158171	0.187678	0.197871	0.141158	0.177079	0.200537	0.231135	0.166551	0.159152	0.178408	0.235551	0.165088	0.154386	0.177681	0.171531	0.161969			pCI	0.121883	0.117044	0.140024	0.128892	0.174095	0.103863	0.176032	0.16448	0.109257	0.129062	0.136756	0.133784	0.149065	0.124723	0.169638	0.185407	0.103483	0.127249	0.120276	0.105058			pCI	0.144862	0.187749
[truncated: 102 more columns]
