# Supplementary material for: Vapor detection and discrimination with a panel of odorant receptors
Source: Nat Commun. 2018 Nov 1;9:4556. doi: 10.1038/s41467-018-06806-w (PMC6212438; doi:10.1038/s41467-018-06806-w)
Supplement: Supplementary file 5 — Supplementary Data 3 [file 41467_2018_6806_MOESM5_ESM.xlsx]

## Sheet: AC
luminescense	10^0	0	90	180	270	360	450	540	630	720	810	900	990	1080	1170	1260	1350	1440	1530	1620	1710			10^-2	0	90	180	270	360	450	540	630	720	810	900	990	1080	1170	1260	1350	1440	1530	1620	1710			10^-4	0	90
	Olfr90	1	1.08565	1.05854	1.15829	1.08748	1.14589	1.24287	1.0709	1.18528	1.20681	1.01587	0.945414	1.09878	1.36513	1.28925	0.906106	1.26029	1.25076	1.38125	1.47162				1	1.03653	1.03565	1.08707	1.26801	1.21021	1.1732	1.29397	1.1989	1.05047	1.01511	0.876368	1.2283	1.27724	1.18379	1.13375	1.10003	0.905352	1.0255	1.1403				1	1.09085
	Olfr109	1	1.23897	1.41103	2.25619	2.84685	3.3863	4.3699	3.74681	4.5852	4.90254	4.96819	4.1974	4.88492	5.52	5.24355	4.31672	4.3406	5.21317	5.27854	5.01791				1	1.00588	1.16139	1.8498	2.15401	2.37687	3.19834	4.2333	4.85912	5.2044	5.2907	5.22332	8.07485	8.88836	7.42294	8.98888	9.00612	8.16459	8.34866	9.66636				1	1.21861
	Olfr145	1	2.36091	3.53083	5.2469	6.08867	6.25663	7.98177	6.45014	6.60085	7.279	6.98419	5.90913	6.9089	6.65248	5.8177	5.18479	5.50715	5.96456	5.60378	6.47102				1	2.04775	3.36557	6.77458	8.83322	8.93242	10.9174	11.6988	12.554	11.7279	11.5954	11.1701	14.7868	15.4393	13.3582	13.5047	13.9616	11.8522	12.6663	13.284				1	1.05546
	Olfr167	1	1.21947	1.60723	2.24856	2.96895	3.31423	4.34194	3.64681	4.38848	4.77941	4.78835	4.41215	4.9398	5.13732	4.32557	4.07113	4.43818	5.512	5.10422	5.11802				1	1.09426	1.20348	1.72326	1.86133	2.10934	2.4984	3.06575	3.53429	3.26105	3.43225	3.5094	4.65199	5.01377	4.6808	5.25348	5.2197	4.62166	5.06797	5.81565				1	1.03083
	Olfr211	1	1.17132	1.15476	1.29983	1.3929	1.36607	1.86388	1.41379	1.7571	1.80251	2.02076	1.45244	1.88454	2.03172	2.00584	1.69104	1.69603	1.99155	2.27904	2.1781				1	0.949029	0.966702	1.15982	1.06601	1.00121	1.19159	1.19643	1.13318	1.10778	1.01753	0.987265	1.37578	1.46821	1.23298	1.55793	1.34185	1.37253	1.33281	1.52413				1	1.07252
	Olfr476	1	1.25592	1.66316	2.36484	3.41992	4.27617	5.42115	4.54884	5.93946	6.25076	6.36322	5.65386	6.64741	6.89817	6.75164	5.64863	5.92828	7.30906	7.14552	7.46147				1	1.03763	1.20436	1.87285	2.4195	2.8245	3.80851	4.75544	5.38469	5.22634	5.48096	5.59643	7.10006	8.36317	7.64403	8.2443	8.42509	7.84049	8.67473	8.85693				1	1.04519
	Olfr491	1	1.64371	2.58697	3.90021	4.91274	5.36124	6.62124	5.78654	6.81088	7.49247	6.82645	5.78502	7.12477	7.40984	6.62238	6.10969	6.1276	6.86742	7.16841	7.35798				1	1.3341	1.86412	3.21309	4.29274	4.65778	5.92922	7.36428	7.91223	7.59754	7.74242	8.00043	9.96877	11.6143	10.1516	10.6894	10.8808	9.65388	10.0802	10.8726				1	1.06085
	Olfr502	1	1.28238	1.21725	1.84161	2.25938	2.41528	3.08606	2.69898	3.13162	3.49377	3.22706	2.88518	3.52862	3.23178	2.90192	2.79382	3.10022	3.24757	3.04797	3.35121				1	1.16728	1.10637	1.40798	1.61848	1.97277	2.40792	2.74797	3.08151	3.13907	2.99552	3.16465	4.21805	4.28095	3.77053	4.73219	4.0358	3.50558	4.12109	4.64649				1	0.985503
	Olfr549	1	1.14891	1.25498	1.08439	1.28344	0.987421	1.31585	0.916348	1.11417	1.04932	1.08701	0.941949	1.10849	1.27214	1.21133	1.09015	0.885319	1.49469	1.40551	1.61205				1	0.954323	0.985154	1.09404	0.998235	0.977299	0.997182	1.06483	0.883997	0.899694	0.732135	0.834624	0.961729	1.1549	0.968762	0.942192	0.917749	0.75147	0.88465	1.17787				1	1.08006
	Olfr556	1	1.2416	1.43668	1.87371	2.21132	2.46988	3.03347	2.44833	2.91175	2.90489	2.90396	2.5602	2.89637	3.00788	2.82597	2.29915	2.46768	2.89309	2.69125	2.83283				1	1.04191	1.18275	1.66379	2.01453	2.10054	2.38336	2.83755	2.89169	2.85288	2.71202	2.74738	3.50889	3.78704	3.28658	3.42563	3.44909	2.83377	3.15736	3.4069				1	1.05872
	Olfr876	1	1.97743	3.04797	4.53746	5.52422	5.48206	7.49387	6.33208	7.2253	7.60417	7.49647	6.74275	8.26054	8.32779	7.27823	6.88309	7.58308	8.80308	8.39387	8.52087				1	1.31725	1.95973	3.71995	4.64416	5.03899	6.34428	7.68531	7.92324	7.51186	7.72829	7.87791	10.4324	11.2444	9.18131	10.7744	10.1512	8.76361	9.98463	10.698				1	1.01683
	Olfr889	1	2.0587	3.11943	4.87279	5.69299	5.82887	7.33627	5.6887	6.73922	6.91354	6.47963	5.47015	6.97556	7.00967	6.05335	4.95763	4.97984	5.94452	5.48013	5.53708				1	1.57882	2.5929	4.8599	6.30751	7.0065	8.43293	9.84056	9.94755	9.63568	9.82759	9.62772	12.0323	12.9365	10.9153	12.7029	12.5308	9.68561	10.9574	11.8475				1	1.07566
	Olfr919	1	1.06557	1.06975	1.17823	1.33959	1.3612	1.58914	1.42873	1.4009	1.53891	1.47674	1.21411	1.4453	1.57747	1.27943	1.3812	1.23721	1.75749	1.45544	1.60248				1	1.01083	1.02317	1.27286	1.19132	1.0568	1.26316	1.30588	1.26362	1.15702	1.11263	1.16339	1.49699	1.40345	1.37886	1.59341	1.37382	1.21975	1.32904	1.54339				1	1.00014
	Olfr978	1	1.13698	1.03019	0.939637	0.990583	0.973035	1.19152	0.783893	0.918589	1.05637	0.973129	0.743575	0.9683	0.910145	0.782293	0.907354	0.876909	0.894622	1.13465	1.01277				1	1.00885	0.927942	1.13574	1.06924	1.03494	0.959188	1.06612	0.966912	0.904578	0.853565	0.823994	1.17646	1.0442	0.992102	1.07129	0.951924	0.927368	0.883911	0.926888				1	1.07986
	Olfr979	1	1.09703	1.05381	1.24049	1.17432	1.3953	1.41543	1.19125	1.54361	1.56915	1.5847	1.3632	1.58988	1.62537	1.41066	1.41124	1.24324	1.73782	1.422	1.8785				1	0.892948	0.836131	1.167	1.13523	1.16916	1.22881	1.37633	1.29286	1.30663	1.20101	1.33018	1.83227	1.99196	1.56202	1.84255	1.79898	1.60926	1.64192	1.98082				1	0.985784
	Olfr982	1	1.22367	1.01129	1.0142	1.10047	0.989315	1.19763	0.87811	0.861817	0.90653	0.852942	0.661975	0.81816	0.976521	0.735327	0.619922	0.772526	0.80898	0.856607	0.781983				1	0.900169	0.904802	1.11479	1.0018	0.848369	0.93939	1.12514	0.958803	0.821637	0.766796	0.696626	0.915237	1.02612	0.860521	1.0401	0.886541	0.699068	0.892253	0.919877				1	1.07897
	Olfr992	1	1.09266	1.14232	1.42655	1.80257	2.21891	2.90296	2.67672	3.37407	3.5867	3.75813	3.38672	4.24464	4.57784	4.24364	4.02248	4.27394	5.40035	5.33117	5.3452				1	0.973435	1.08939	1.15168	1.17267	1.05696	1.39115	1.53891	1.66339	1.74314	1.66153	1.51043	2.05158	2.34654	2.2822	2.59546	2.55424	2.33274	2.66179	3.05432				1	1.03519
	Olfr1062	1	1.21397	1.19123	1.30808	1.50346	1.56695	1.87288	1.4977	1.63734	1.70197	1.53829	1.3863	1.60922	1.64603	1.50666	1.26869	1.29782	1.24613	1.31327	1.3556				1	1.03532	1.04865	1.31082	1.43133	1.45758	1.54365	1.55222	1.6211	1.60426	1.55916	1.47358	1.90239	1.92551	1.8396	1.68951	1.79755	1.45583	1.72476	1.87603				1	1.13794
	Olfr1079	1	1.39993	1.78577	2.87194	3.90489	4.21605	5.70351	4.64432	5.18258	5.63398	5.52548	4.8493	5.64233	5.59062	5.09976	4.58484	4.90968	5.66645	5.44885	5.34449				1	1.16298	1.26767	1.80189	2.05005	2.536	2.95387	3.34813	3.71164	3.82798	3.84933	3.93304	5.11047	5.78518	5.38387	6.18183	6.09855	5.5415	5.96942	6.97409				1	1.08548
	Olfr1093	1	1.81238	2.66179	4.29008	5.53546	5.90781	7.56003	6.31596	7.51939	7.87002	7.83342	7.16829	8.36329	8.50311	8.21016	7.00379	7.57048	8.7451	7.99026	8.89898				1	1.03733	1.49629	2.94036	3.79637	4.17298	4.90391	6.18495	6.34472	6.42599	6.24539	6.18488	8.54413	9.0054	8.47951	8.82828	8.70525	7.29987	7.91382	8.54104				1	1.03196
	Olfr1104	1	1.45181	1.64448	2.49309	3.21368	3.74827	4.93174	3.80873	4.80816	5.21596	5.26476	4.328	5.06835	5.4295	5.38066	4.38205	4.72848	6.25479	4.96936	5.9958				1	0.958313	1.09453	1.45948	2.01594	2.01429	2.84842	3.27237	3.77947	3.67887	4.05072	4.19316	5.32712	6.154	5.50604	6.67695	6.5738	5.88508	6.34754	6.8559				1	1.04168
	Olfr1364	1	1.20641	0.989446	1.29387	1.1395	1.12292	1.25837	0.950802	1.13385	1.14596	1.17079	0.916652	1.21548	1.06196	1.24227	1.13205	1.30204	1.36332	1.32867	1.3742				1	0.931133	0.912221	1.20259	1.08028	0.9024	1.08714	1.0906	1.13079	0.865679	0.862214	0.895536	1.13184	1.18728	0.924061	1.18511	1.22017	1.14035	1.0905	1.21155				1	1.1281
	Olfr1370	1	1.08249	1.12422	1.31747	1.56934	1.67279	2.22554	1.80737	2.24016	2.41812	2.48686	2.11656	2.49868	2.68322	2.54406	2.13913	2.63106	2.84761	2.90525	2.99918				1	1.02118	0.992616	1.28954	1.49988	1.44035	1.62149	1.99704	1.90704	1.84774	1.85661	1.78933	2.30033	2.91132	2.43693	2.80197	2.86161	2.30357	2.69201	2.93871				1	1.12756
	Olfr1377	1	2.29412	3.3894	4.97503	5.28613	4.72331	6.38344	5.1769	6.14952	5.77234	5.41813	4.26472	5.02128	5.66569	4.7301	4.35257	3.59488	5.63196	4.62041	4.5807				1	1.41937	2.92017	5.08588	6.16012	6.35083	7.57644	7.47257	8.09902	7.50629	7.23466	6.85285	8.75831	9.6907	8.16582	9.08276	8.76129	6.66631	8.46853	8.02241				1	1.10438
	Olfr1411	1	1.27535	1.50502	2.38299	2.94343	3.32492	4.8565	4.33138	5.23975	5.17862	5.22401	5.04783	5.7828	6.03935	5.36126	4.57692	5.01938	6.07952	5.56339	6.19659				1	1.04114	0.980999	1.48052	1.87065	2.1738	2.63455	3.31097	3.72892	4.04793	4.15074	4.24926	5.36488	6.25624	5.82618	6.51462	6.36916	5.3758	6.06153	6.40343				1	1.04076
	Olfr1484	1	1.89559	2.59494	3.66706	4.36362	4.47533	5.26569	4.29194	4.90742	5.275	4.88636	4.08994	4.65739	4.85854	4.47875	3.6364	4.01354	4.72296	4.49795	4.31052				1	1.48654	2.26121	4.03558	5.08963	5.15695	6.43357	7.20682	7.3715	6.97275	7.05855	6.71925	8.71461	9.21138	7.89834	8.90821	8.5951	6.87503	7.6253	8.23067				1	1.13655
	Olfr1512	1	1.0466	1.02613	1.10332	0.997109	0.924939	1.1107	0.846955	0.993199	0.821879	0.836285	0.748224	1.07242	0.995972	0.843295	0.92952	1.06485	1.09549	1.07878	1.09264				1	0.992732	1.00602	1.17419	0.899665	0.934275	1.01167	0.979861	0.881372	0.922627	1.04581	0.705323	1.16093	1.21475	1.03865	1.0495	0.90606	0.982134	0.84008	1.13204				1	1.21174
	Olfr2(I7)	1	0.981716	0.941524	0.989204	0.877836	0.866543	0.975427	0.804749	0.785972	0.935742	0.77659	0.728272	0.987009	1.00842	0.643281	0.801108	0.900578	0.982594	1.00847	1.24674				1	0.976472	0.92677	1.09364	1.09472	0.786312	0.908021	0.984481	0.806369	0.795769	0.588533	0.630825	0.779499	0.955701	0.842493	0.834332	0.706894	0.674095	0.698284	0.718849				1	0.984591
	Olfr73(MOR-EG)	1	0.937339	0.930542	0.95749	1.05757	1.0409	1.28428	0.923555	1.179	1.16649	1.13541	1.07665	1.12464	1.12818	1.23306	1.12374	1.09043	1.35029	1.06169	1.25729				1	1.01311	1.12428	1.1955	1.20061	1.04762	1.0906	1.15702	1.11895	1.13271	1.02383	1.04708	1.4989	1.44835	1.21248	1.33013	1.48024	1.20412	1.22769	1.28194				1	0.944653
	Olfr124(SR1)	1	1.24995	1.22352	1.4899	1.8276	2.20537	2.88834	2.47703	2.97775	3.23598	3.12392	2.70272	3.46908	3.44582	3.03879	2.81501	2.76833	3.29224	3.04483	3.34213				1	0.84378	0.892532	1.10932	1.12258	1.26379	1.33705	1.61811	1.71798	1.73296	1.79036	1.60499	2.22296	2.57347	2.29826	2.53241	2.70361	2.22702	2.33216	2.7426				1	0.8716
	Olfr160(M72)	1	1.13937	1.1397	1.27437	1.57487	1.8005	2.71704	2.2398	2.60649	2.89925	3.04129	2.60992	3.23805	3.75774	3.32267	3.135	2.97873	3.69801	3.07941	3.3642				1	1.04586	1.01976	1.34424	1.26573	1.39508	1.40918	1.96671	2.30346	1.97319	2.25196	2.25485	3.13531	3.29472	3.39075	3.43911	3.81406	3.28963	3.7239	3.7717				1	0.960621
	pCI	1	1.03152	1.02845	1.0299	1.04531	1.03757	1.03563	1.03091	1.02552	1.03233	1.05152	1.00537	0.989467	1.07695	1.0568	1.00626	1.06861	1.01389	1.01069	1.04211				1	1.01761	1.0136	1.01952	1.04421	1.02261	1.02035	1.02376	1.03808	1.02397	1.03113	1.02909	1.02851	1.03094	1.00439	1.00368	1.0294	1.02072	1.04205	1.03708				1	0.97166
s.e.m.		0	90	180	270	360	450	540	630	720	810	900	990	1080	1170	1260	1350	1440	1530	1620	1710				0	90	180	270	360	450	540	630	720	810	900	990	1080	1170	1260	1350	1440	1530	1620	1710				0	90
	Olfr90	0.184446	0.185475	0.190726	0.214746	0.236945	0.165846	0.201269	0.167446	0.208228	0.265139	0.163485	0.137906	0.147351	0.289702	0.183124	0.235566	0.228532	0.272032	0.193285	0.238478			Olfr90	0.0666886	0.135836	0.0285832	0.0910412	0.0546883	0.0368278	0.0954832	0.151953	0.103853	0.19222	0.124029	0.0823196	0.0816331	0.080666	0.0874862	0.208045	0.185217	0.0893246	0.121112	0.175793			Olfr90	0.24026	0.252168
	Olfr109	0.0863494	0.107289	0.088116	0.157038	0.245049	0.217143	0.289714	0.238495	0.309448	0.304172	0.453646	0.33701	0.339862	0.383964	0.547766	0.312425	0.338418	0.419953	0.438471	0.321134			Olfr109	0.0758623	0.0605018	0.0836109	0.0599376	0.1004	0.244983	0.242568	0.164865	0.288317	0.376172	0.369118	0.422718	0.286383	0.214576	0.407698	0.637221	0.356	0.384396	0.593796	0.570519			Olfr109	0.0952258	0.10348
	Olfr145	0.0582896	0.126813	0.16642	0.262917	0.259354	0.349966	0.338597	0.354284	0.294767	0.57138	0.327798	0.347443	0.296957	0.284234	0.272166	0.295532	0.308803	0.291591	0.305123	0.523282			Olfr145	0.183546	0.231447	0.344437	0.265672	0.578934	1.09836	0.639711	0.766407	0.811303	0.9138	0.693321	0.771158	0.908372	0.904234	1.0444	1.05713	1.03421	1.02793	1.03361	0.902084			Olfr145	0.0347205	0.127659
	Olfr167	0.0906729	0.082447	0.154533	0.188311	0.235284	0.214525	0.353172	0.248329	0.352855	0.412616	0.378348	0.337242	0.451325	0.413102	0.500899	0.618348	0.562854	0.901153	0.631457	0.736563			Olfr167	0.167208	0.0722261	0.0441942	0.134574	0.117352	0.161212	0.144865	0.274183	0.182048	0.360365	0.250025	0.192093	0.174291	0.35069	0.317919	0.430338	0.335181	0.338899	0.270271	0.288699			Olfr167	0.116621	0.123481
	Olfr211	0.154454	0.183459	0.152453	0.164253	0.225855	0.173	0.273699	0.183325	0.202847	0.263757	0.311962	0.205978	0.30834	0.347411	0.352567	0.226186	0.212398	0.286258	0.272077	0.494163			Olfr211	0.213409	0.0245384	0.0170791	0.033903	0.0758607	0.0315991	0.0644827	0.0452392	0.109975	0.0379432	0.0204911	0.057146	0.0694074	0.0371835	0.092543	0.141787	0.12459	0.0629211	0.135944	0.090184			Olfr211	0.272171	0.274809
	Olfr476	0.211929	0.231265	0.250909	0.365262	0.524038	0.651898	0.812621	0.682224	0.901371	0.948628	0.965093	0.864453	1.05483	1.07864	1.05639	1.06724	1.01994	1.38458	1.41648	1.66382			Olfr476	0.140469	0.0552665	0.0326252	0.175054	0.191283	0.432404	0.294049	0.509368	0.464544	0.70401	0.505557	0.66162	0.664974	0.608004	0.693007	0.839084	0.684623	0.728001	0.746966	0.631334			Olfr476	0.184843	0.222355
	Olfr491	0.209639	0.329433	0.442873	0.617207	0.864147	0.933929	1.26825	0.966199	1.19733	1.25019	1.6141	1.08792	1.47928	1.46734	1.48441	0.997209	1.36343	1.66431	1.38024	1.68908			Olfr491	0.223675	0.0930218	0.0845449	0.0890243	0.149101	0.190453	0.298445	0.158935	0.279345	0.330769	0.283717	0.25551	0.366955	0.310049	0.395545	0.440974	0.166931	0.532677	0.338027	0.219469			Olfr491	0.218109	0.186104
	Olfr502	0.166574	0.154508	0.166183	0.230357	0.274815	0.320342	0.383221	0.339132	0.427014	0.458042	0.513542	0.357931	0.561794	0.535851	0.393712	0.408718	0.580652	0.464967	0.535532	0.459236			Olfr502	0.135717	0.0733037	0.134295	0.0951898	0.163587	0.241407	0.207521	0.313426	0.410879	0.429673	0.330819	0.340415	0.388335	0.460403	0.333191	0.591944	0.326183	0.495863	0.432749	0.344153			Olfr502	0.0609299	0.12413
	Olfr549	0.048982	0.0662087	0.0558474	0.0815649	0.22451	0.059201	0.107092	0.125018	0.213533	0.037597	0.0854461	0.209548	0.0606964	0.244214	0.160563	0.099348	0.0933894	0.0717557	0.153296	0.155622			Olfr549	0.039326	0.126765	0.0961025	0.0862763	0.198954	0.0833273	0.093112	0.221942	0.0648628	0.128274	0.0793027	0.150192	0.0866109	0.110015	0.12236	0.117163	0.0970589	0.139618	0.100655	0.159076			Olfr549	0.226087	0.239155
	Olfr556	0.06029	0.0870221	0.0625442	0.0824368	0.115938	0.120888	0.132462	0.108919	0.160101	0.134559	0.12817	0.111738	0.140855	0.139248	0.133714	0.1275	0.195508	0.124559	0.169789	0.191452			Olfr556	0.0271524	0.0288346	0.0348145	0.0275181	0.048653	0.0238767	0.0577432	0.0406107	0.035698	0.0420871	0.035464	0.0537042	0.079836	0.0707778	0.0829165	0.0848595	0.0673393	0.0804734	0.0658797	0.0760392			Olfr556	0.0559377	0.0651644
	Olfr876	0.269009	0.411161	0.593295	0.863679	1.06068	1.06056	1.46709	1.23133	1.41132	1.48584	1.50651	1.34621	1.62996	1.59648	1.43349	1.38487	1.50252	1.829	1.65505	1.85838			Olfr876	0.107849	0.0599475	0.201312	0.381599	0.516298	0.660542	0.655694	0.865306	0.887106	0.970708	0.863973	0.802426	1.14091	1.14694	1.3293	1.08755	1.43924	0.992194	0.983288	1.2238			Olfr876	0.118865	0.142572
	Olfr889	0.0436599	0.0869235	0.236497	0.312838	0.317465	0.264946	0.365058	0.274238	0.68273	0.415426	0.487025	0.428594	0.363502	0.550961	0.598548	0.272219	0.435044	0.706206	0.468694	0.582241			Olfr889	0.147489	0.0352653	0.107657	0.213867	0.327896	0.363825	0.338608	0.501319	0.354404	0.382933	0.24884	0.431341	0.257626	0.353247	0.473344	0.552192	0.293509	0.443341	0.377733	0.627729			Olfr889	0.0660554	0.0736392
	Olfr919	0.19387	0.180909	0.219643	0.23694	0.249777	0.242247	0.359309	0.264084	0.308023	0.266392	0.291683	0.228243	0.252228	0.249226	0.265483	0.192645	0.247363	0.287704	0.298546	0.355157			Olfr919	0.0804752	0.0128647	0.0930695	0.0848547	0.0723759	0.0771254	0.022369	0.156342	0.179283	0.194545	0.122275	0.175673	0.141915	0.137386	0.189953	0.246018	0.175558	0.306595	0.0758057	0.208863			Olfr919	0.131851	0.162628
	Olfr978	0.0369141	0.0383089	0.044142	0.121334	0.105389	0.0802966	0.0327966	0.0704002	0.119647	0.0940473	0.0544567	0.0661359	0.170685	0.146741	0.0599675	0.0577223	0.0822985	0.14399	0.0321346	0.146013			Olfr978	0.142258	0.0186571	0.0409399	0.0190963	0.0269204	0.145568	0.0350147	0.0711643	0.0795287	0.0719401	0.0334879	0.0544725	0.0427025	0.0595385	0.0383337	0.038799	0.0810825	0.119346	0.0410515	0.108394			Olfr978	0.115797	0.162441
	Olfr979	0.0410931	0.0338811	0.0365518	0.0418774	0.0714037	0.0910703	0.106923	0.096045	0.0561789	0.0587198	0.0935903	0.0583766	0.182479	0.0930161	0.0710003	0.102608	0.0627593	0.0966705	0.207945	0.115746			Olfr979	0.0288664	0.0424289	0.0212262	0.0493061	0.0357286	0.0360881	0.0582143	0.0628604	0.0477723	0.0943274	0.0743048	0.0265457	0.117146	0.0534429	0.0152716	0.0819241	0.0644627	0.0768019	0.0858253	0.127906			Olfr979	0.0998786	0.115057
	Olfr982	0.151118	0.198666	0.140781	0.132334	0.144503	0.157218	0.180983	0.0993405	0.123762	0.106813	0.102049	0.0949334	0.103682	0.110284	0.0921592	0.0935103	0.108473	0.091808	0.124493	0.0992553			Olfr982	0.0657305	0.0399458	0.0391271	0.0736168	0.0902419	0.0660628	0.0639944	0.100435	0.168126	0.0308989	0.0532061	0.0279438	0.0473203	0.0949681	0.0189395	0.0742089	0.023616	0.0508391	0.0682932	0.15226			Olfr982	0.0921458	0.100231
	Olfr992	0.0156654	0.0492422	0.0533536	0.0571993	0.0717213	0.0838962	0.118644	0.0598254	0.132636	0.176082	0.143756	0.17979	0.0751835	0.0878731	0.28059	0.107991	0.119537	0.133822	0.119404	0.269488			Olfr992	0.0874932	0.0918964	0.0200165	0.0353469	0.0408666	0.0650031	0.0758193	0.023173	0.0132403	0.0388312	0.0370597	0.0590286	0.155571	0.0303282	0.0964535	0.0259594	0.0774327	0.0667885	0.0275549	0.078828			Olfr992	0.142993	0.14079
	Olfr1062	0.0125785	0.0388192	0.0676767	0.0641896	0.0831828	0.0668981	0.0880518	0.108556	0.0698531	0.080459	0.0729117	0.0271446	0.0563249	0.0682698	0.0769415	0.0596374	0.0612249	0.0696444	0.0435096	0.114235			Olfr1062	0.123263	0.0222869	0.0317807	0.0450821	0.152885	0.155966	0.241358	0.320725	0.331131	0.219059	0.273749	0.231827	0.430421	0.465298	0.235601	0.347214	0.364895	0.411851	0.300815	0.412443			Olfr1062	0.239269	0.231769
	Olfr1079	0.238987	0.255459	0.304441	0.530796	0.680613	0.794186	1.06776	0.83813	1.05196	0.996611	1.02819	1.0728	1.06798	1.08058	1.09756	1.01717	1.06011	1.40463	1.27305	1.47519			Olfr1079	0.0421315	0.111824	0.196372	0.26457	0.357002	0.608731	0.517928	0.698311	0.740384	0.88866	0.745016	0.830866	0.773235	0.520881	0.922537	1.13365	1.32879	1.22776	0.851464	1.2564			Olfr1079	0.167693	0.269356
	Olfr1093	0.0296973	0.103687	0.137991	0.228029	0.219017	0.292653	0.693312	0.527753	0.770136	0.552181	0.816014	0.868552	1.10946	1.28541	1.24209	1.13315	1.38901	1.36288	1.46214	1.56588			Olfr1093	0.065123	0.16305	0.204492	0.248069	0.303292	0.516731	0.426239	0.690649	0.528172	0.566857	0.657232	0.698129	0.558828	0.511523	0.711666	0.641861	0.530363	0.671157	0.652208	0.796895			Olfr1093	0.159951	0.138047
	Olfr1104	0.191641	0.26251	0.267884	0.404177	0.462816	0.574968	0.762886	0.624177	0.797684	0.833675	0.872225	0.802742	1.11486	0.967035	1.04705	0.759168	1.08083	0.946811	0.945498	1.07803			Olfr1104	0.143894	0.0956991	0.172	0.180407	0.287183	0.359759	0.489535	0.474614	0.526023	0.679863	0.534189	0.553175	0.618646	0.718749	0.748004	0.691946	0.647539	0.88694	0.797364	0.911256			Olfr1104	0.100265	0.235949
	Olfr1364	0.0468622	0.0780425	0.116942	0.120616	0.110617	0.102859	0.195273	0.102035	0.0857757	0.0393463	0.0551388	0.133408	0.12126	0.0507283	0.113781	0.177945	0.16283	0.0859988	0.327287	0.143994			Olfr1364	0.115855	0.0413008	0.0508693	0.0509875	0.0443493	0.0770807	0.0406135	0.0226684	0.0258383	0.116708	0.0359551	0.086226	0.0749314	0.16644	0.0384511	0.0471536	0.0998114	0.113307	0.153479	0.0282487			Olfr1364	0.0654224	0.178095
	Olfr1370	0.106927	0.117912	0.0889593	0.112882	0.146477	0.142602	0.215239	0.138643	0.216239	0.237439	0.193898	0.202118	0.229891	0.309206	0.193992	0.177042	0.269663	0.313271	0.301697	0.341599			Olfr1370	0.150013	0.0278965	0.057575	0.0431956	0.0472135	0.0564066	0.0324843	0.15882	0.118748	0.103421	0.172492	0.199048	0.132271	0.173602	0.170829	0.0864018	0.381616	0.315869	0.300512	0.258074			Olfr1370	0.206873	0.239613
	Olfr1377	0.110514	0.21059	0.2742	0.413836	0.529985	0.385678	0.590244	0.415876	0.495888	0.557436	0.481273	0.346583	0.491706	0.462986	0.784144	0.557293	0.370351	0.446571	0.437972	0.477527			Olfr1377	0.0456872	0.0094221	0.19055	0.0863685	0.214039	0.298613	0.0991737	0.188177	0.0723976	0.168592	0.0329888	0.24875	0.28126	0.202052	0.371406	0.239479	0.156389	0.53307	0.172771	0.481994			Olfr1377	0.158829	0.15889
	Olfr1411	0.0564748	0.0565172	0.180654	0.107996	0.181951	0.218045	0.384124	0.236156	0.379461	0.285868	0.306623	0.232105	0.274772	0.289903	0.264016	0.304642	0.286116	0.446358	0.271428	0.395691			Olfr1411	0.221983	0.00623065	0.0543166	0.0416459	0.133392	0.0833095	0.195188	0.287853	0.336546	0.276964	0.168719	0.323371	0.212825	0.301154	0.271598	0.308252	0.28908	0.562443	0.431091	0.391892			Olfr1411	0.15389	0.172082
	Olfr1484	0.0235754	0.0528733	0.0727418	0.0952656	0.096616	0.170954	0.122321	0.105522	0.256949	0.248596	0.129963	0.121452	0.104082	0.257191	0.219399	0.131121	0.169785	0.141374	0.373002	0.0823357			Olfr1484	0.142766	0.14144	0.277878	0.448594	0.498859	0.733272	0.654278	0.743444	0.903859	1.05746	0.878899	0.955416	0.814848	1.1254	0.965916	1.00853	1.23804	1.06143	0.926856	1.22503			Olfr1484	0.0358994	0.0582363
	Olfr1512	0.0833847	0.092608	0.0880158	0.0711436	0.0754926	0.0784118	0.121795	0.0522695	0.0768556	0.051573	0.0537272	0.116712	0.0839449	0.160393	0.110166	0.123361	0.13899	0.254641	0.127354	0.174804			Olfr1512	0.141135	0.0246169	0.049981	0.0162556	0.0369064	0.0457461	0.0415845	0.109142	0.0147461	0.0750199	0.059186	0.0851763	0.0367603	0.0782554	0.114639	0.08366	0.0915769	0.122205	0.0719279	0.0837447			Olfr1512	0.123133	0.11461
	Olfr2(I7)	0.196652	0.172928	0.165136	0.169666	0.172247	0.124184	0.198221	0.201214	0.135229	0.181601	0.109006	0.114422	0.199773	0.162266	0.190037	0.13285	0.148928	0.221646	0.218087	0.183327			Olfr2(I7)	0.183815	0.00921422	0.0372149	0.0249949	0.04024	0.0960165	0.0171518	0.169853	0.0426745	0.0225921	0.0303078	0.0432051	0.0151641	0.0791009	0.0617658	0.0249738	0.042983	0.0794904	0.101505	0.0490951			Olfr2(I7)	0.248222	0.351605
	Olfr73(MOR-EG)	0.101449	0.0981111	0.128026	0.121406	0.0950444	0.138383	0.102962	0.109675	0.117127	0.213397	0.13692	0.126815	0.142689	0.161985	0.127282	0.0908688	0.106095	0.127139	0.131815	0.111651			Olfr73(MOR-EG)	0.195056	0.0461497	0.0144538	0.0208224	0.0301903	0.0749955	0.0630518	0.0704304	0.0819417	0.0981115	0.0221722	0.0379026	0.044707	0.151563	0.103782	0.0621736	0.0942316	0.050581	0.0705245	0.0570033			Olfr73(MOR-EG)	0.102768	0.100826
	Olfr124(SR1)	0.177391	0.163843	0.190648	0.19388	0.266004	0.276925	0.391689	0.342953	0.378557	0.455423	0.40284	0.420144	0.474509	0.466788	0.410603	0.387235	0.456681	0.446802	0.41139	0.480412			Olfr124(SR1)	0.135581	0.0551865	0.117121	0.151847	0.0977985	0.121237	0.0335173	0.337768	0.31021	0.270635	0.181794	0.230056	0.314578	0.225374	0.238424	0.401885	0.306295	0.228298	0.406867	0.312943			Olfr124(SR1)	0.14137	0.10857
	Olfr160(M72)	0.068261	0.0698968	0.127508	0.0996312	0.125242	0.119989	0.152617	0.118229	0.138627	0.159197	0.333688	0.183866	0.234136	0.374788	0.332656	0.155558	0.160927	0.197878	0.333689	0.290055			Olfr160(M72)	0.197413	0.101895	0.0607192	0.0992654	0.0546629	0.0763169	0.125182	0.0723551	0.060922	0.130521	0.0328225	0.0903397	0.0545689	0.0483402	0.0885761	0.0428613	0.121502	0.161215	0.130313	0.225712			Olfr160(M72)	0.0122994	0.0499351
	pCI	0.243563	0.194741	0.20532	0.197143	0.182536	0.18656	0.19187	0.211247	0.20054	0.194886	0.237042	0.240338	0.276226	0.203356	0.215906	0.24913	0.199732	0.217649	0.226106	0.192127			pCI	0.301571	0.10553	0.0732373	0.0200823	0.120213	0.0665178	0.0975929	0.114136	0.161666	0.0597272	0.0548411	0.0452986	0.0605181	0.1264	0.114976	0.00395761	0.123066	0.0561867	0.179764	0.103284			pCI	0.204624	0.305197
[truncated: 81 more columns]

## Sheet: CH
luminescense	10^0	0	90	180	270	360	450	540	630	720	810	900	990	1080	1170	1260	1350	1440	1530	1620	1710			10^-2	0	90	180	270	360	450	540	630	720	810	900	990	1080	1170	1260	1350	1440	1530	1620	1710			10^-4	0	90
	Olfr90	1	0.922305	0.999549	1.10455	1.15377	1.22526	1.27679	1.46067	1.54091	1.70576	1.15929	1.08389	1.22848	1.38881	1.04033	0.99184	0.798594	1.04366	0.85524	0.651484				1	1.11503	0.933979	1.22908	1.17911	1.24785	1.27156	1.32906	1.29992	1.19963	1.25551	1.48082	1.02331	1.14323	1.08567	0.867347	1.35848	1.20347	0.94221	1.05076				1	1.53205
	Olfr109	1	1.07891	1.06969	1.28718	1.12963	1.13699	1.0555	1.13519	1.30436	1.29497	0.958416	0.886837	1.06875	1.05731	0.835706	0.827825	0.814943	0.717085	0.922198	0.533316				1	1.24173	1.14719	1.27151	1.21625	1.37828	1.40001	1.38719	1.33248	1.39879	1.43007	1.67983	1.13035	1.16371	1.11411	1.05604	1.52134	1.14556	1.18874	1.2502				1	1.26292
	Olfr145	1	1.00737	1.00703	1.13029	1.04589	1.19802	1.3114	1.21259	1.40287	1.50422	0.927923	1.01967	0.918675	1.11851	0.761127	0.89759	0.904742	0.919776	0.802294	0.570658				1	1.13848	1.08124	1.14111	1.08881	1.07828	1.18652	1.26941	1.14626	1.16867	1.52456	1.61412	1.25894	1.1454	1.38928	1.21947	2.00764	1.64403	1.402	1.61759				1	1.19461
	Olfr167	1	1.25866	1.58599	2.16664	2.72566	3.3137	3.7883	4.51275	5.18364	6.09048	4.36482	4.38593	4.55415	5.29311	4.16533	3.88086	2.36472	2.55539	2.42436	1.38538				1	0.934132	1.12055	1.52618	1.64388	2.24951	3.09055	3.19953	3.64131	4.36128	4.76596	6.33749	4.55907	4.77878	5.6371	5.01994	7.28701	6.42018	5.70458	5.75891				1	1.33985
	Olfr211	1	1.46203	2.00534	2.71863	3.0932	3.68746	4.31436	4.36072	5.39276	6.35525	4.70013	4.49119	4.73306	5.68699	4.57824	4.08303	2.9247	2.92643	2.75143	1.45386				1	1.35803	1.58334	2.55883	2.92742	3.93238	4.63476	5.50903	5.33576	6.10389	6.52786	8.08352	6.28127	6.15096	6.74089	5.67041	9.28861	6.86998	6.63877	6.60481				1	1.28821
	Olfr476	1	0.886616	0.97909	1.10673	1.19493	1.36844	1.6323	1.55101	1.90629	2.15392	1.75392	1.43868	1.57246	1.69357	1.36112	1.30401	0.991928	1.08496	0.934232	0.581273				1	1.18442	1.10588	1.21182	1.14783	1.2896	1.43431	1.5248	1.51839	1.52008	1.66715	2.07705	1.58318	1.56591	1.67483	1.38651	2.43441	1.89524	1.67533	1.56542				1	1.30053
	Olfr491	1	1.15978	1.23243	1.6864	2.29302	2.61199	3.13963	3.4504	4.23305	4.48042	3.68507	3.57685	3.9999	3.48911	3.49263	3.20346	2.5485	2.37331	2.43388	1.48408				1	1.26842	1.14059	1.50988	1.67738	2.03326	2.52409	2.75192	3.08367	3.86958	3.50625	4.74559	3.73942	3.85466	4.01415	3.76722	5.82	4.82691	4.93372	4.51763				1	1.11821
	Olfr502	1	1.07203	0.951572	1.15903	1.04241	1.11626	1.02348	0.97184	1.16475	1.21498	0.819393	0.826199	0.945654	1.02058	1.12045	0.814839	0.798624	0.734542	0.870281	0.541601				1	1.18305	1.0364	1.24523	0.975608	1.17684	1.16735	1.09454	1.05812	1.22995	1.21961	1.43962	1.0214	1.25139	1.34855	0.974144	1.60324	1.25103	1.05221	0.97538				1	1.06385
	Olfr549	1	1.00081	1.00225	1.24698	1.14391	1.34927	1.28646	1.06183	1.46349	1.63831	1.32191	1.16474	1.53973	1.54624	1.47391	1.50015	1.12893	1.32991	1.46511	0.922927				1	1.14106	1.07875	1.2487	1.08062	1.10481	1.22233	1.10116	1.03338	1.04923	1.00015	1.29164	0.885381	0.801667	1.08087	0.671466	1.34406	0.980033	0.942719	0.975292				1	1.02951
	Olfr556	1	0.98847	1.18357	1.4711	1.64799	2.06726	2.57434	2.66144	3.64519	3.76299	3.04393	2.86516	3.12241	3.19366	2.48935	2.25256	1.58046	1.47299	1.44247	0.674945				1	1.16644	1.0716	1.33401	1.36626	1.68676	2.03037	2.17842	2.42559	2.733	2.98373	3.82813	3.04114	3.09378	3.44928	3.06171	4.91853	3.80033	3.52073	3.42598				1	1.2587
	Olfr876	1	1.01988	0.941463	0.980188	0.966364	1.09475	0.959451	0.992965	1.19107	1.43756	1.00875	0.857525	1.14987	1.08201	0.940408	0.993928	0.659569	0.750168	1.04388	0.560902				1	1.04284	0.974796	1.08711	1.07876	0.975889	1.15243	0.998287	1.04828	1.03205	1.12156	1.25568	0.9778	0.898586	0.90928	0.836996	1.30962	0.9669	1.02236	0.987886				1	1.30691
	Olfr889	1	0.963161	1.1833	1.17078	1.16143	1.52103	1.64767	1.62671	1.72838	1.69137	1.16144	1.13052	1.10552	1.38451	1.02841	1.0333	0.885219	0.719257	0.785881	0.607851				1	1.10948	1.03141	1.0538	1.14432	1.41814	1.61143	1.80616	2.01098	2.20233	2.26762	3.06845	2.27862	2.35859	2.42524	2.26407	3.46216	2.72398	2.80392	2.74845				1	1.21287
	Olfr919	1	1.16424	1.57932	2.33079	2.59885	3.25326	4.11805	3.91388	5.02518	5.17265	3.63102	3.48582	3.42887	3.67467	2.54708	2.61137	1.85823	1.69632	1.13969	0.652632				1	1.18939	1.12257	1.61295	1.956	2.81612	3.28309	3.84949	4.30001	5.15363	5.46822	7.35281	5.95024	5.80211	6.45593	5.73586	9.23242	7.29222	6.7925	7.0724				1	1.26323
	Olfr978	1	0.838524	0.89581	0.842392	0.767192	0.785687	0.974483	0.741866	0.954352	0.929506	0.655245	0.667523	1.00173	0.806086	0.840055	0.858216	0.689881	0.932506	0.914919	0.645319				1	1.27262	1.05818	1.23223	1.07019	1.16097	1.19282	1.09661	1.15606	1.16395	1.13585	1.99027	1.24877	1.13238	0.957894	0.973175	1.63534	1.39959	1.13057	1.09827				1	1.01773
	Olfr979	1	0.894066	0.916193	0.974432	0.940663	0.980928	1.08464	0.9718	0.915355	0.972887	0.971903	0.840409	0.925	0.855679	0.887711	0.563667	0.766012	0.778144	0.794792	0.503289				1	1.14652	0.855062	1.13125	1.01169	1.04023	1.06302	1.10215	1.10363	1.08851	0.973296	1.11008	0.991668	0.917509	0.862903	0.872972	1.18044	0.952943	0.947342	0.971118				1	1.31094
	Olfr982	1	1.13082	1.11048	1.18881	1.27962	1.14905	1.28843	1.11761	1.3514	1.28892	1.01012	0.866478	1.21401	1.19692	0.916121	1.07424	0.882848	0.887867	0.830673	0.654196				1	1.03746	0.874349	1.19496	0.867421	1.26805	1.18109	1.14167	1.08509	1.11957	0.995438	1.33175	0.85311	1.08506	0.961481	0.875278	1.29875	1.115	0.916074	0.938771				1	1.02614
	Olfr992	1	1.07392	1.38253	1.43319	1.71588	2.1323	2.3854	2.28525	2.93087	3.01909	2.14586	2.06657	2.04245	2.39101	2.02467	1.77989	1.29714	1.10943	1.00076	0.590792				1	1.14491	1.04237	1.32969	1.14872	1.58326	1.71651	1.76825	1.90128	2.32533	2.4359	3.17264	2.34795	2.50138	2.86024	2.45589	4.15618	3.45919	2.96107	3.11914				1	1.1904
	Olfr1062	1	1.17466	1.24483	1.62123	1.78345	2.18381	2.39933	2.70206	3.33649	3.36222	2.60222	2.19237	2.45887	2.22535	1.78947	1.54678	1.07349	0.986313	0.935607	0.47129				1	1.08697	0.996014	1.38584	1.3616	1.73009	1.93796	2.20272	2.46977	2.77566	2.99099	3.97919	2.94537	2.96757	3.31801	2.61178	4.37235	3.51016	3.35969	3.5558				1	1.25851
	Olfr1079	1	1.49191	2.33609	3.48033	4.39142	5.24795	5.95614	6.11193	6.97194	7.53449	5.87533	5.2294	5.61365	6.04027	4.30699	3.33365	2.74359	2.27826	1.98435	0.956729				1	1.17847	1.47	2.25924	3.06373	4.3917	5.89491	6.52577	6.98674	8.39382	9.16631	11.845	8.9418	9.52148	9.95529	8.63489	14.1775	10.6606	10.9697	10.3385				1	0.981444
	Olfr1093	1	1.14933	1.70714	2.70754	3.41789	4.2947	5.3118	5.47479	6.82173	7.94161	6.2824	6.64898	6.82698	7.88039	6.02171	5.70021	4.30642	4.2333	4.29749	2.5981				1	1.19378	1.33579	1.69228	2.18248	3.02851	4.13168	4.42546	5.03004	5.94984	6.57454	8.12904	6.55861	6.81627	7.34968	6.86745	10.5008	7.90139	8.16761	7.70626				1	1.19783
	Olfr1104	1	0.84259	1.00139	1.13134	1.08927	1.32272	1.36623	1.28489	1.6513	1.77894	1.20134	1.2286	1.33427	1.54675	1.21035	1.35785	0.864115	0.87523	0.87689	0.639647				1	0.964115	0.970095	1.09676	1.05547	0.993486	1.22902	1.40126	1.13563	1.27033	1.37705	1.84615	1.46733	1.3076	1.5104	1.24675	1.88118	1.75842	1.56084	1.52071				1	1.19158
	Olfr1364	1	1.07448	1.25846	1.33875	1.20983	1.3076	1.54976	1.48264	1.7921	1.835	1.41571	1.43228	1.48289	1.40699	1.38342	1.24972	1.20604	0.909458	1.25289	0.693378				1	1.00078	0.996275	1.17231	1.08733	1.1722	1.28827	1.197	1.07708	1.14274	1.20889	1.39774	1.11141	0.94674	0.937743	0.990462	1.1843	1.20466	0.881681	1.0088				1	1.25119
	Olfr1370	1	0.95337	0.916898	1.13672	1.0416	1.22049	1.33538	1.58237	1.84482	1.94258	1.45623	1.3222	1.41921	1.59065	1.19578	1.20187	0.921918	0.903598	0.948533	0.549614				1	1.02958	0.990806	1.20951	1.19289	1.2973	1.43189	1.16742	1.2399	1.31164	1.39319	1.75185	1.23925	1.23375	1.23716	1.1299	1.71787	1.36491	1.30692	1.33524				1	1.25219
	Olfr1377	1	1.30949	1.55928	2.7208	3.10801	4.42346	5.34137	4.87895	6.59054	6.28304	4.65365	5.19141	4.68965	4.95763	4.92615	4.34277	3.23806	2.95632	3.62429	1.78754				1	0.989266	1.24962	1.43736	1.73771	2.43466	3.35179	4.14381	4.32084	5.14128	6.31683	8.08162	5.65038	6.4459	6.98903	6.38765	10.2079	7.4602	7.63774	7.89402				1	1.29453
	Olfr1411	1	0.99129	1.13498	1.28853	1.32925	1.5637	2.0112	1.68034	2.08478	2.37091	1.49218	1.27124	1.62211	2.50837	1.57926	1.37981	1.29992	1.19913	1.14743	0.759316				1	1.12815	0.943683	1.10323	1.06114	1.22504	1.38073	1.45526	1.56286	1.77706	1.84184	2.42709	1.69291	1.80576	1.87639	1.62372	2.71533	2.15016	1.77522	1.97023				1	1.38274
	Olfr1484	1	1.59001	2.53122	3.19796	3.57774	3.96672	4.21187	4.12431	4.76022	4.52595	3.56241	2.98048	3.03414	3.37725	2.41151	2.17739	1.58116	1.31749	0.963847	0.805938				1	2.06212	3.32006	5.14418	5.68079	7.65032	8.57439	9.00526	9.34086	10.7417	10.8182	13.4285	9.84917	9.79565	10.136	8.71678	13.0784	10.5336	10.0354	9.06285				1	1.47153
	Olfr1512	1	1.11451	1.04695	1.11152	1.03456	0.936503	1.01027	0.965778	1.04911	1.12827	0.855076	0.84507	1.06087	1.38623	0.990064	1.02686	0.886999	1.36283	1.04281	0.872722				1	1.08299	0.984648	1.08364	1.01923	1.02683	1.15532	0.980853	0.990407	0.916122	0.958564	1.28823	0.866413	0.92576	0.875754	0.770395	0.954898	0.955925	0.865885	0.827412				1	1.22198
	Olfr2(I7)	1	1.08251	0.980631	0.99454	1.0148	0.964606	1.03645	1.09302	1.32119	1.41926	1.09956	1.16323	1.11815	1.37022	1.04929	0.941033	1.0299	1.14933	1.1284	0.840732				1	0.97503	0.880005	0.989245	0.896396	1.00521	1.03785	1.00805	0.95142	1.00305	0.963362	1.19823	0.856186	0.736747	0.815832	0.842795	1.10481	0.920569	0.88605	0.800585				1	1.23866
	Olfr73(MOR-EG)	1	0.964941	1.00829	1.02962	1.00884	0.910211	0.910428	1.16452	1.251	1.51054	0.969511	1.09978	1.02545	1.25609	1.02851	1.02773	0.78066	0.90056	0.953407	0.650203				1	0.984145	0.875185	0.961362	0.847695	0.961691	0.980674	0.999007	1.19193	1.10365	1.11238	1.25605	1.17513	0.997274	1.05061	0.991247	1.53673	1.13853	1.19039	1.07502				1	1.10787
	Olfr124(SR1)	1	1.10264	1.10054	1.21484	1.26602	1.60026	1.45258	1.37749	1.9355	1.72037	1.33309	1.27051	1.15573	1.39182	0.958589	0.938669	0.693889	0.896286	0.913157	0.521893				1	1.13097	0.964932	1.10656	1.02547	1.20284	1.52271	1.35883	1.56564	1.73081	1.80788	2.29875	1.65398	1.75342	1.98342	1.63946	2.56961	1.88486	1.8735	1.86533				1	1.11746
	Olfr160(M72)	1	1.03492	0.953837	0.931781	0.952413	1.19085	1.18928	1.35799	1.56118	2.05076	1.13202	1.11362	1.20653	1.7209	1.19808	1.21899	0.894944	1.16789	1.36843	0.727381				1	1.01357	1.08806	1.09363	0.977603	1.1347	1.20488	1.13429	1.17271	1.13991	1.23202	1.6961	0.949184	1.1674	1.24092	1.20192	1.79104	1.47684	1.42886	1.45126				1	1.18306
	pCI	1	1.01794	1.00821	1.01462	1.00208	1.01425	1.01162	1.01798	1.00766	1.00506	1.02502	1.00601	1.00658	1.00889	1.01853	1.03195	1.0049	0.998926	1.02746	1.04156				1	0.998966	0.997899	1.00279	1.00238	0.999778	1.00426	0.999572	1.00071	0.999558	0.999915	1.00089	1.00213	1.0021	0.998432	0.999101	1.00027	0.99743	0.997806	0.999297				1	1.01689
s.e.m.		0	90	180	270	360	450	540	630	720	810	900	990	1080	1170	1260	1350	1440	1530	1620	1710				0	90	180	270	360	450	540	630	720	810	900	990	1080	1170	1260	1350	1440	1530	1620	1710				0	90
	Olfr90	0.143284	0.164298	0.226474	0.263895	0.285507	0.277634	0.260149	0.317907	0.325717	0.446652	0.208554	0.368427	0.307972	0.438124	0.334466	0.181014	0.136438	0.332979	0.152876	0.0949981				0.266034	0.268872	0.25378	0.341017	0.339169	0.35506	0.366048	0.35501	0.388236	0.337126	0.310374	0.456474	0.233925	0.291282	0.303881	0.240637	0.400582	0.355927	0.267876	0.236769				0.284525	0.398404
	Olfr109	0.0517806	0.0692501	0.0752998	0.0698904	0.092363	0.0464231	0.063124	0.0553308	0.209956	0.123561	0.0622605	0.150022	0.0566964	0.326579	0.132797	0.0631627	0.0722074	0.0649773	0.0695981	0.0818125				0.0264283	0.111395	0.113057	0.122784	0.138078	0.0746867	0.0887836	0.0965474	0.158942	0.124368	0.0598886	0.104436	0.148424	0.209077	0.0854115	0.0913514	0.124251	0.101946	0.0822768	0.131144				0.11779	0.141314
	Olfr145	0.122187	0.1223	0.117751	0.15832	0.100357	0.115894	0.215575	0.160629	0.134939	0.177073	0.114055	0.124902	0.146962	0.153551	0.0952295	0.0937166	0.137129	0.281389	0.111961	0.0798478				0.111271	0.09214	0.0894291	0.13989	0.123636	0.113474	0.0937367	0.197146	0.121786	0.109923	0.126942	0.228509	0.129508	0.173859	0.118963	0.133863	0.22398	0.173886	0.164896	0.146273				0.0899383	0.112821
	Olfr167	0.274734	0.322185	0.342933	0.508959	0.583261	0.713543	0.827554	0.964151	1.19363	1.41076	1.23957	1.34562	1.351	1.65642	1.40172	1.40988	0.777136	0.982818	1.0609	0.457084				0.370995	0.308685	0.351686	0.461325	0.489549	0.611982	0.827892	0.862776	0.978185	1.17179	1.26847	1.68081	1.20372	1.28218	1.52721	1.33268	2.02121	1.7307	1.58443	1.56575				0.279735	0.402842
	Olfr211	0.132761	0.177741	0.220096	0.304118	0.309691	0.448357	0.535652	0.517036	0.676869	0.984371	0.808013	0.595236	1.08452	1.41754	0.815006	1.21732	0.857944	0.988838	1.18436	0.617724				0.298221	0.31973	0.356035	0.545792	0.639522	0.829588	0.993664	1.16469	1.12602	1.30341	1.39653	1.72942	1.32827	1.30354	1.44857	1.20509	1.95935	1.45039	1.4125	1.4284				0.265088	0.332888
	Olfr476	0.2152	0.206645	0.205581	0.283574	0.287851	0.291236	0.314181	0.342055	0.409644	0.502033	0.355758	0.249923	0.389433	0.426075	0.379357	0.350971	0.319573	0.320395	0.262091	0.192246				0.346096	0.433947	0.374697	0.464025	0.42919	0.464448	0.498814	0.484139	0.531203	0.475356	0.491705	0.614483	0.46882	0.466937	0.47142	0.358872	0.641764	0.482933	0.447483	0.421788				0.141144	0.201034
	Olfr491	0.352723	0.3434	0.39889	0.531477	0.623975	0.83023	0.899227	1.0647	1.38579	1.5187	1.18632	1.28833	1.40972	1.45228	1.10816	1.21491	0.940273	1.09501	0.803973	0.602833				0.15997	0.218816	0.197453	0.216491	0.189848	0.333509	0.404155	0.41412	0.461448	0.520519	0.596796	0.796826	0.454603	0.581083	0.68316	0.60163	0.93255	0.789286	0.612535	0.653203				0.0365527	0.118527
	Olfr502	0.310829	0.297811	0.252805	0.361388	0.255148	0.26659	0.295462	0.247848	0.313605	0.32329	0.185631	0.201872	0.240067	0.228618	0.254158	0.202235	0.176535	0.206792	0.212434	0.143769				0.113778	0.120729	0.110232	0.103154	0.167346	0.114318	0.12126	0.116816	0.163899	0.117015	0.149489	0.155477	0.109035	0.1256	0.125635	0.0841541	0.22822	0.111314	0.0890086	0.128586				0.0895833	0.178541
	Olfr549	0.178438	0.158953	0.131781	0.246988	0.17323	0.215247	0.203373	0.200125	0.278761	0.340967	0.255076	0.319466	0.410299	0.338643	0.348658	0.274026	0.198647	0.276875	0.35712	0.134569				0.0351329	0.0329053	0.141722	0.129086	0.110812	0.122804	0.0488048	0.0655399	0.0698554	0.109816	0.147701	0.169843	0.10556	0.0290119	0.124103	0.0380053	0.202536	0.108684	0.0954485	0.0921404				0.137516	0.15827
	Olfr556	0.018186	0.0215761	0.0513398	0.0534353	0.0695686	0.0341241	0.0485945	0.14202	0.213542	0.275145	0.25984	0.0776807	0.261359	0.300786	0.12298	0.12419	0.211478	0.114853	0.318635	0.0679853				0.0586584	0.0635253	0.0728415	0.083653	0.0836633	0.0992558	0.0906644	0.106591	0.11112	0.148919	0.200931	0.180699	0.188373	0.153912	0.21302	0.189375	0.33126	0.158508	0.188565	0.221463				0.135711	0.151923
	Olfr876	0.435072	0.440164	0.403392	0.38887	0.45076	0.419063	0.47787	0.488769	0.56604	0.60662	0.476834	0.393484	0.43411	0.409279	0.503045	0.376603	0.274511	0.255518	0.421915	0.17499				0.33384	0.329083	0.320932	0.347424	0.303762	0.366879	0.343452	0.326345	0.364347	0.282146	0.327314	0.404998	0.287851	0.225651	0.321661	0.209922	0.394467	0.310531	0.287815	0.266888				0.286908	0.37666
	Olfr889	0.101953	0.131816	0.114653	0.142389	0.117774	0.119567	0.185536	0.165738	0.128508	0.137004	0.0869348	0.202312	0.132205	0.283859	0.12855	0.142321	0.177162	0.0876697	0.116665	0.067985				0.10844	0.105723	0.0925678	0.106604	0.0990233	0.137059	0.137025	0.176722	0.154773	0.202788	0.206196	0.340341	0.186741	0.219792	0.201979	0.217372	0.378276	0.257573	0.234004	0.237584				0.126022	0.152886
	Olfr919	0.158162	0.224408	0.249712	0.329422	0.375044	0.371333	0.499051	0.511013	0.814445	0.733524	0.556705	0.553192	0.647879	0.592238	0.582913	0.548726	0.393037	0.367425	0.260576	0.160035				0.246031	0.308449	0.281267	0.373747	0.38166	0.525333	0.595782	0.693303	0.806004	0.899554	0.978649	1.29788	1.0536	1.03895	1.20048	1.02273	1.62016	1.37242	1.20687	1.30245				0.12526	0.123151
	Olfr978	0.0322618	0.0801554	0.130168	0.0279941	0.0895096	0.0283397	0.0677327	0.0691022	0.0700988	0.0251042	0.0344012	0.114501	0.168642	0.0539746	0.119658	0.0802959	0.0902262	0.0449309	0.199678	0.135603				0.15734	0.144311	0.128089	0.146017	0.187502	0.184967	0.192258	0.145453	0.178475	0.206716	0.138457	0.276897	0.165889	0.142692	0.144107	0.11483	0.197949	0.284393	0.148508	0.152237				0.0661809	0.0927029
	Olfr979	0.0498492	0.0618549	0.0520022	0.0604934	0.036847	0.0558252	0.109015	0.151626	0.107062	0.0872071	0.0348508	0.0617952	0.130763	0.0539368	0.0614649	0.0526982	0.0645981	0.126244	0.110398	0.0932872				0.038501	0.133466	0.0820644	0.124447	0.0672569	0.0927211	0.103543	0.0807721	0.0736635	0.140262	0.105194	0.143609	0.0414233	0.0329962	0.0343459	0.0386955	0.0785146	0.0572392	0.0678481	0.0716844				0.0055523	0.0287981
	Olfr982	0.178678	0.205772	0.216252	0.254829	0.200311	0.2463	0.24712	0.210677	0.322823	0.224831	0.214995	0.228127	0.347151	0.216519	0.158402	0.159682	0.162013	0.211679	0.125227	0.124053				0.0812714	0.0730855	0.0580972	0.136118	0.0655212	0.126854	0.140718	0.0978188	0.116767	0.0672545	0.0906698	0.173192	0.164631	0.0657428	0.0835833	0.066864	0.133674	0.0908807	0.14427	0.0673926				0.100005	0.113928
	Olfr992	0.057273	0.0586651	0.0879973	0.0893739	0.108809	0.0865823	0.129998	0.14197	0.155043	0.131663	0.292953	0.21909	0.0937959	0.147575	0.340416	0.101071	0.0772033	0.0541339	0.0820807	0.110185				0.0688237	0.0582522	0.060833	0.0822218	0.0929883	0.0911275	0.113533	0.129681	0.139636	0.141049	0.144726	0.201004	0.253383	0.252809	0.140491	0.157124	0.300992	0.26782	0.17513	0.17624				0.0757707	0.129598
	Olfr1062	0.0653775	0.070042	0.0760169	0.0868371	0.092172	0.159986	0.172085	0.126142	0.229143	0.371418	0.359006	0.355808	0.250553	0.23829	0.474216	0.249037	0.22243	0.441027	0.127867	0.0868266				0.128905	0.124666	0.128335	0.144857	0.135046	0.187021	0.188969	0.203219	0.236831	0.288249	0.311759	0.370411	0.304943	0.270697	0.308406	0.24089	0.461215	0.349934	0.307905	0.365314				0.0780638	0.136925
	Olfr1079	0.22066	0.254352	0.386682	0.554898	0.72348	0.860265	1.04857	1.20552	1.32907	1.45528	1.30698	1.26053	1.15377	1.4036	1.06561	0.805781	0.955523	0.826026	0.476186	0.360856				0.225684	0.22667	0.26629	0.372079	0.518424	0.717217	0.981974	1.06528	1.14923	1.36884	1.49524	1.89864	1.51798	1.64175	1.6265	1.55154	2.33998	1.95429	1.93483	1.72955				0.12674	0.131753
	Olfr1093	0.110381	0.122225	0.134776	0.223908	0.30311	0.390242	0.526808	0.74378	0.937918	1.11744	1.07141	1.17151	1.77295	1.46601	1.7037	1.51843	1.41425	1.3659	1.62899	1.05795				0.347342	0.399382	0.424809	0.491052	0.555491	0.761862	1.0175	1.10852	1.23957	1.4751	1.61786	2.00085	1.62773	1.67545	1.81015	1.69855	2.65345	2.01254	2.04389	1.96522				0.197579	0.317846
	Olfr1104	0.237241	0.276459	0.309246	0.330601	0.262315	0.379855	0.40549	0.357825	0.495526	0.445093	0.471484	0.290239	0.26489	0.492591	0.408767	0.321608	0.294633	0.245349	0.24744	0.146812				0.0428994	0.149829	0.140847	0.196673	0.0516121	0.0960001	0.0764312	0.166549	0.113291	0.124103	0.144143	0.110649	0.151244	0.183922	0.0943443	0.137878	0.129013	0.205849	0.0822434	0.177406				0.0882555	0.0856124
	Olfr1364	0.2483	0.277378	0.266292	0.304161	0.274031	0.391659	0.393026	0.426395	0.515238	0.518308	0.469649	0.370057	0.572386	0.508857	0.321708	0.415854	0.373233	0.324091	0.27812	0.179852				0.175827	0.16537	0.16604	0.27303	0.174678	0.165371	0.262699	0.16141	0.174185	0.193539	0.271893	0.260464	0.204508	0.166736	0.194473	0.130685	0.198007	0.184697	0.127756	0.13982				0.272219	0.396008
	Olfr1370	0.124154	0.11257	0.127557	0.141827	0.140147	0.196013	0.16186	0.199864	0.168782	0.346853	0.255053	0.149808	0.362949	0.242499	0.139721	0.248827	0.175522	0.165705	0.309391	0.132064				0.191291	0.264061	0.273029	0.261438	0.244961	0.338525	0.360599	0.281282	0.308785	0.282172	0.249879	0.319203	0.255183	0.240308	0.27128	0.206272	0.380666	0.26634	0.230185	0.230798				0.136196	0.185926
	Olfr1377	0.0819764	0.134421	0.181501	0.324105	0.198325	0.531337	0.345276	0.472985	0.403767	0.475321	0.307574	0.499682	0.386509	0.344923	1.27378	0.383712	0.479261	0.219713	0.487483	0.204651				0.128249	0.1163	0.146249	0.18173	0.174116	0.328354	0.34504	0.482999	0.4197	0.526482	0.603676	0.786741	0.609033	0.598522	0.719098	0.842636	1.14408	0.863183	0.706311	0.835713				0.0967286	0.13555
	Olfr1411	0.028808	0.074533	0.0690908	0.0355459	0.0406847	0.10277	0.133848	0.154765	0.153132	0.271465	0.0854363	0.125054	0.147557	0.151858	0.0758127	0.145893	0.164222	0.131348	0.0796817	0.0587709				0.0577871	0.0518684	0.041858	0.0747067	0.0713936	0.0840571	0.0710649	0.0615896	0.135949	0.137262	0.116636	0.151968	0.14959	0.159825	0.176457	0.131997	0.112411	0.148327	0.0928692	0.269499				0.10232	0.163428
	Olfr1484	0.0635936	0.0718055	0.169193	0.178285	0.173082	0.180962	0.2549	0.191814	0.280451	0.271582	0.199056	0.288969	0.1736	0.315629	0.26934	0.126463	0.204943	0.154706	0.16021	0.129386				0.0830745	0.173402	0.202845	0.307332	0.34847	0.462548	0.621305	0.607715	0.549423	0.691746	0.64162	0.847471	0.696941	0.606364	0.666894	0.595757	0.826606	0.63484	0.595037	0.59225				0.0673029	0.201467
	Olfr1512	0.0320891	0.0541727	0.0918852	0.0598146	0.0315876	0.136419	0.101886	0.0718107	0.068206	0.0671464	0.0541011	0.0848062	0.0773967	0.0682708	0.115933	0.0925461	0.0817098	0.115513	0.135771	0.154263				0.098054	0.0955193	0.112247	0.192031	0.0964472	0.144161	0.102008	0.102669	0.101466	0.212819	0.0818844	0.175648	0.0711239	0.155574	0.127221	0.103251	0.117143	0.104282	0.105857	0.0576296				0.100905	0.158196
	Olfr2(I7)	0.408593	0.40828	0.388622	0.430398	0.406159	0.370678	0.43946	0.430783	0.597345	0.600863	0.505672	0.566941	0.477169	0.599896	0.490683	0.438285	0.463797	0.47465	0.476034	0.408772				0.19823	0.255071	0.220206	0.222236	0.18241	0.205991	0.206277	0.210276	0.202615	0.200521	0.267032	0.242518	0.168281	0.177075	0.235283	0.196102	0.232852	0.143525	0.180745	0.211264				0.232237	0.27779
	Olfr73(MOR-EG)	0.111355	0.0850156	0.110839	0.146809	0.0823489	0.0808748	0.0859496	0.111438	0.121382	0.146003	0.14612	0.116318	0.204551	0.190191	0.107833	0.134377	0.100775	0.135575	0.0968861	0.155163				0.0862715	0.0788738	0.0607734	0.137553	0.0945307	0.106513	0.0620776	0.0917519	0.162036	0.125859	0.112382	0.0920829	0.153039	0.0655476	0.0674592	0.0661721	0.157842	0.0863974	0.154538	0.133214				0.113387	0.1032
	Olfr124(SR1)	0.164864	0.150529	0.18946	0.198713	0.197043	0.21802	0.210911	0.17764	0.297026	0.265712	0.240856	0.193822	0.207803	0.195086	0.142159	0.138695	0.138854	0.120426	0.109538	0.0624144				0.0636711	0.0731156	0.0864225	0.0692135	0.0514103	0.134131	0.174559	0.125818	0.0975848	0.0869719	0.156196	0.275921	0.0815781	0.0992957	0.0962468	0.0848442	0.122941	0.115652	0.185449	0.157903				0.17435	0.142587
	Olfr160(M72)	0.0820359	0.0875458	0.0786001	0.0752929	0.0928258	0.0995579	0.0933728	0.115682	0.190981	0.160438	0.148994	0.19482	0.122739	0.134677	0.160439	0.141469	0.129558	0.0723379	0.107347	0.0573596				0.0739603	0.0702417	0.0732796	0.110237	0.0880647	0.0974802	0.0758978	0.12406	0.0885556	0.0942597	0.0959145	0.157031	0.115002	0.127815	0.0676141	0.109276	0.128559	0.16503	0.160751	0.226449				0.037156	0.044329
	pCI	0.163213	0.136939	0.140053	0.126723	0.16833	0.142753	0.173948	0.123469	0.189079	0.148335	0.119643	0.169936	0.144655	0.162886	0.141781	0.13475	0.149665	0.201565	0.119181	0.147754				0.0247823	0.0701559	0.0842489	0.0639385	0.0546238	0.0412351	0.1188	0.0549556	0.0469201	0.0722551	0.0265436	0.019304	0.0493866	0.053758	0.064649	0.111063	0.0765395	0.199989	0.0910723	0.0882933				0.155452	0.117105
[truncated: 81 more columns]

## Sheet: EG
luminescense	10^0	0	90	180	270	360	450	540	630	720	810	900	990	1080	1170	1260	1350	1440	1530	1620	1710			10^-2	0	90	180	270	360	450	540	630	720	810	900	990	1080	1170	1260	1350	1440	1530	1620	1710			10^-4	0	90
	Olfr90	1	0.922305	0.999549	1.10455	1.15377	1.22526	1.27679	1.46067	1.54091	1.70576	1.15929	1.08389	1.22848	1.38881	1.04033	0.99184	0.798594	1.04366	0.85524	0.651484				1	1.03665	1.09658	1.22482	1.1627	1.29084	1.18463	1.11307	1.12723	1.13674	1.04621	1.11116	0.922106	1.25596	1.00717	0.844283	0.951218	0.957964	0.760227	0.950047				1	1.25647
	Olfr109	1	1.07891	1.06969	1.28718	1.12963	1.13699	1.0555	1.13519	1.30436	1.29497	0.958416	0.886837	1.06875	1.05731	0.835706	0.827825	0.814943	0.717085	0.922198	0.533316				1	1.06766	1.00943	1.18998	1.13289	1.26044	1.15287	1.04463	1.20179	0.925798	0.91034	0.939797	0.938651	1.10246	0.898046	0.672725	0.88449	0.963764	0.7543	0.889681				1	1.3033
	Olfr145	1	1.00737	1.00703	1.13029	1.04589	1.19802	1.3114	1.21259	1.40287	1.50422	0.927923	1.01967	0.918675	1.11851	0.761127	0.89759	0.904742	0.919776	0.802294	0.570658				1	1.06229	1.09036	0.966829	0.985507	0.988874	1.06889	1.05622	1.29833	1.06713	0.809695	0.957541	1.03412	1.17891	1.04752	0.91556	1.04439	1.06265	0.870412	1.20699				1	1.36216
	Olfr167	1	1.25866	1.58599	2.16664	2.72566	3.3137	3.7883	4.51275	5.18364	6.09048	4.36482	4.38593	4.55415	5.29311	4.16533	3.88086	2.36472	2.55539	2.42436	1.38538				1	1.15177	1.14555	1.13797	1.20266	1.18669	1.16173	1.29774	1.14715	1.19566	1.20303	1.34675	1.34796	1.45785	1.48211	1.23712	1.65902	1.64566	1.32728	1.67448				1	1.21572
	Olfr211	1	1.46203	2.00534	2.71863	3.0932	3.68746	4.31436	4.36072	5.39276	6.35525	4.70013	4.49119	4.73306	5.68699	4.57824	4.08303	2.9247	2.92643	2.75143	1.45386				1	1.21004	1.02543	1.16273	1.09988	1.1464	1.02192	1.03147	1.11476	1.1524	0.971569	1.09462	1.04676	1.15667	1.04126	0.781389	1.04134	0.991069	0.871747	0.923069				1	1.30335
	Olfr476	1	0.886616	0.97909	1.10673	1.19493	1.36844	1.6323	1.55101	1.90629	2.15392	1.75392	1.43868	1.57246	1.69357	1.36112	1.30401	0.991928	1.08496	0.934232	0.581273				1	0.965939	1.02915	1.03447	1.05555	1.07859	0.920149	1.07253	0.90343	0.927874	0.884388	0.925157	0.910038	0.896596	0.974723	0.820136	0.866216	0.952694	0.856543	1.07667				1	1.39557
	Olfr491	1	1.15978	1.23243	1.6864	2.29302	2.61199	3.13963	3.4504	4.23305	4.48042	3.68507	3.57685	3.9999	3.48911	3.49263	3.20346	2.5485	2.37331	2.43388	1.48408				1	1.02511	1.03988	1.06069	1.16722	1.10662	0.973094	1.04486	0.947409	1.09834	0.840311	1.00933	1.0335	0.977669	0.949327	0.728169	1.00227	1.10913	0.822536	0.936993				1	1.1908
	Olfr502	1	1.07203	0.951572	1.15903	1.04241	1.11626	1.02348	0.97184	1.16475	1.21498	0.819393	0.826199	0.945654	1.02058	1.12045	0.814839	0.798624	0.734542	0.870281	0.541601				1	0.970886	0.953237	1.06767	0.930653	1.01883	1.023	1.09494	1.03293	1.00593	0.978431	0.97235	0.960307	0.976174	1.17568	0.794862	0.857039	0.970932	0.930597	1.2409				1	1.09972
	Olfr549	1	1.00081	1.00225	1.24698	1.14391	1.34927	1.28646	1.06183	1.46349	1.63831	1.32191	1.16474	1.53973	1.54624	1.47391	1.50015	1.12893	1.32991	1.46511	0.922927				1	1.0569	1.05476	1.28091	1.13818	1.36019	0.954404	0.942441	1.10705	1.08924	0.887863	0.964583	0.780404	0.925338	0.966669	0.747274	0.768704	0.819936	0.669665	0.865				1	1.46229
	Olfr556	1	0.98847	1.18357	1.4711	1.64799	2.06726	2.57434	2.66144	3.64519	3.76299	3.04393	2.86516	3.12241	3.19366	2.48935	2.25256	1.58046	1.47299	1.44247	0.674945				1	1.16694	1.21599	1.54297	1.85375	2.26725	2.51073	2.89704	3.24604	3.38912	3.13149	3.69028	3.67456	4.04013	4.09562	3.06132	3.70171	3.93976	3.20819	3.84577				1	1.50009
	Olfr876	1	1.01988	0.941463	0.980188	0.966364	1.09475	0.959451	0.992965	1.19107	1.43756	1.00875	0.857525	1.14987	1.08201	0.940408	0.993928	0.659569	0.750168	1.04388	0.560902				1	1.22614	1.00497	0.962428	1.08564	1.01004	0.998599	1.03462	0.859183	0.873619	0.672186	0.962272	0.856466	0.950794	0.880897	0.732512	1.05747	0.971052	0.830592	1.002				1	1.19883
	Olfr889	1	0.963161	1.1833	1.17078	1.16143	1.52103	1.64767	1.62671	1.72838	1.69137	1.16144	1.13052	1.10552	1.38451	1.02841	1.0333	0.885219	0.719257	0.785881	0.607851				1	1.19097	0.971568	1.07648	1.03211	1.13969	0.984786	1.17058	0.950609	1.30717	1.04652	1.24732	0.984185	1.19205	1.31474	1.03098	1.02527	1.33568	0.907982	1.35865				1	1.41801
	Olfr919	1	1.16424	1.57932	2.33079	2.59885	3.25326	4.11805	3.91388	5.02518	5.17265	3.63102	3.48582	3.42887	3.67467	2.54708	2.61137	1.85823	1.69632	1.13969	0.652632				1	1.01342	1.02053	1.14347	1.12693	1.25917	1.10355	1.134	1.02427	1.17647	0.95904	1.12316	1.06688	1.09383	1.06415	0.818679	0.841259	0.9481	0.844367	0.951368				1	1.30436
	Olfr978	1	0.838524	0.89581	0.842392	0.767192	0.785687	0.974483	0.741866	0.954352	0.929506	0.655245	0.667523	1.00173	0.806086	0.840055	0.858216	0.689881	0.932506	0.914919	0.645319				1	1.13907	1.21568	2.19993	3.20054	4.3971	5.39556	6.41441	6.89625	7.30097	7.41395	8.24359	8.92658	9.65329	10.7195	7.95508	9.46034	10.4767	8.05357	9.95127				1	1.21717
	Olfr979	1	0.894066	0.916193	0.974432	0.940663	0.980928	1.08464	0.9718	0.915355	0.972887	0.971903	0.840409	0.925	0.855679	0.887711	0.563667	0.766012	0.778144	0.794792	0.503289				1	1.19933	1.14425	1.32011	1.82048	2.47716	3.16426	4.43429	5.59748	6.58276	7.11093	9.0616	8.96978	10.6889	11.8271	9.5767	11.4088	13.9358	10.964	13.9656				1	1.24975
	Olfr982	1	1.13082	1.11048	1.18881	1.27962	1.14905	1.28843	1.11761	1.3514	1.28892	1.01012	0.866478	1.21401	1.19692	0.916121	1.07424	0.882848	0.887867	0.830673	0.654196				1	1.00029	1.07777	1.09247	1.10946	1.22034	1.20729	1.24845	1.36025	1.30897	1.50789	1.51056	1.47821	1.69462	1.93952	1.59898	1.88502	2.06417	1.65016	2.02661				1	1.34853
	Olfr992	1	1.07392	1.38253	1.43319	1.71588	2.1323	2.3854	2.28525	2.93087	3.01909	2.14586	2.06657	2.04245	2.39101	2.02467	1.77989	1.29714	1.10943	1.00076	0.590792				1	1.20988	1.0482	1.23991	1.22042	1.03371	1.1254	1.18934	1.1533	1.05097	1.06948	0.990678	1.00257	1.20564	1.18791	0.801888	1.02859	1.12114	0.902378	1.18856				1	1.33893
	Olfr1062	1	1.17466	1.24483	1.62123	1.78345	2.18381	2.39933	2.70206	3.33649	3.36222	2.60222	2.19237	2.45887	2.22535	1.78947	1.54678	1.07349	0.986313	0.935607	0.47129				1	1.08797	1.17286	1.24416	1.3948	1.26478	1.3181	1.27938	1.29627	1.38021	1.21581	1.17635	1.15491	0.956566	1.01738	0.852926	0.873063	0.978618	0.705047	0.942865				1	1.26354
	Olfr1079	1	1.49191	2.33609	3.48033	4.39142	5.24795	5.95614	6.11193	6.97194	7.53449	5.87533	5.2294	5.61365	6.04027	4.30699	3.33365	2.74359	2.27826	1.98435	0.956729				1	1.37497	1.218	1.27289	1.18176	1.2701	1.193	1.26859	1.1567	1.19969	1.10926	1.27933	1.32843	1.36547	1.43206	1.08116	1.44211	1.68407	1.19589	1.48988				1	1.28805
	Olfr1093	1	1.14933	1.70714	2.70754	3.41789	4.2947	5.3118	5.47479	6.82173	7.94161	6.2824	6.64898	6.82698	7.88039	6.02171	5.70021	4.30642	4.2333	4.29749	2.5981				1	1.03065	1.23694	1.24676	1.27131	1.47272	1.49083	1.47512	1.63842	1.69138	1.61699	1.95241	1.89944	2.43175	2.33983	1.94656	2.44188	2.88668	2.17745	3.18231				1	1.22999
	Olfr1104	1	0.84259	1.00139	1.13134	1.08927	1.32272	1.36623	1.28489	1.6513	1.77894	1.20134	1.2286	1.33427	1.54675	1.21035	1.35785	0.864115	0.87523	0.87689	0.639647				1	1.26805	1.02533	1.14163	1.22118	1.09742	1.02813	1.14682	1.07146	1.14042	1.04605	1.28933	1.12761	1.33112	1.11062	0.976485	1.3311	1.45534	1.23526	1.44047				1	1.32905
	Olfr1364	1	1.07448	1.25846	1.33875	1.20983	1.3076	1.54976	1.48264	1.7921	1.835	1.41571	1.43228	1.48289	1.40699	1.38342	1.24972	1.20604	0.909458	1.25289	0.693378				1	1.17033	1.30931	1.19304	1.24648	1.39647	1.14044	1.2694	1.29535	1.1923	1.03978	1.05467	1.02695	1.04047	1.07715	0.88314	0.986903	1.03558	0.814867	1.13786				1	1.37696
	Olfr1370	1	0.95337	0.916898	1.13672	1.0416	1.22049	1.33538	1.58237	1.84482	1.94258	1.45623	1.3222	1.41921	1.59065	1.19578	1.20187	0.921918	0.903598	0.948533	0.549614				1	1.22065	1.14037	1.24884	1.36144	1.37148	1.23256	1.24346	1.19814	1.17071	1.1466	1.15962	1.02057	1.12383	1.07966	0.808863	0.837759	1.10902	0.788585	0.930259				1	1.41011
	Olfr1377	1	1.30949	1.55928	2.7208	3.10801	4.42346	5.34137	4.87895	6.59054	6.28304	4.65365	5.19141	4.68965	4.95763	4.92615	4.34277	3.23806	2.95632	3.62429	1.78754				1	1.07667	1.16428	1.26063	1.05723	1.15514	1.1453	1.44961	1.23211	1.12505	1.22865	1.15046	1.08526	1.08212	1.14878	0.961146	1.52696	1.03994	0.896151	1.26456				1	1.26677
	Olfr1411	1	0.99129	1.13498	1.28853	1.32925	1.5637	2.0112	1.68034	2.08478	2.37091	1.49218	1.27124	1.62211	2.50837	1.57926	1.37981	1.29992	1.19913	1.14743	0.759316				1	1.26147	1.09198	1.16959	1.17443	1.2975	1.1577	1.29672	1.3745	1.15754	1.09939	1.19419	1.24233	1.07279	1.0503	0.892273	1.07645	1.09416	0.862461	1.13939				1	1.17387
	Olfr1484	1	1.59001	2.53122	3.19796	3.57774	3.96672	4.21187	4.12431	4.76022	4.52595	3.56241	2.98048	3.03414	3.37725	2.41151	2.17739	1.58116	1.31749	0.963847	0.805938				1	0.999326	0.940014	1.03762	1.14303	1.03051	0.99317	1.1313	1.21873	1.25209	0.946292	1.21112	1.23158	1.32638	1.4094	1.00007	1.29964	1.42738	1.20994	1.42063				1	1.42163
	Olfr1512	1	1.11451	1.04695	1.11152	1.03456	0.936503	1.01027	0.965778	1.04911	1.12827	0.855076	0.84507	1.06087	1.38623	0.990064	1.02686	0.886999	1.36283	1.04281	0.872722				1	1.15387	1.44543	2.1392	2.91428	3.54006	3.78023	4.75682	5.38841	5.94761	5.70595	6.38225	5.78696	6.37396	6.44777	4.8124	5.97609	6.34646	4.99331	5.95693				1	1.38369
	Olfr2(I7)	1	1.08251	0.980631	0.99454	1.0148	0.964606	1.03645	1.09302	1.32119	1.41926	1.09956	1.16323	1.11815	1.37022	1.04929	0.941033	1.0299	1.14933	1.1284	0.840732				1	1.03026	0.966898	0.944378	1.01736	0.915466	0.833369	0.939067	0.981211	0.769825	0.882841	0.916088	0.831594	0.912275	0.813759	0.716097	0.729603	0.921976	0.603755	0.774457				1	1.2963
	Olfr73(MOR-EG)	1	0.964941	1.00829	1.02962	1.00884	0.910211	0.910428	1.16452	1.251	1.51054	0.969511	1.09978	1.02545	1.25609	1.02851	1.02773	0.78066	0.90056	0.953407	0.650203				1	0.941898	0.977457	1.10626	1.01133	1.38169	1.29072	1.75051	1.92818	2.27691	2.60779	3.09155	3.13254	3.71599	4.14903	3.37463	4.09788	4.54992	4.16203	5.23868				1	1.30041
	Olfr124(SR1)	1	1.10264	1.10054	1.21484	1.26602	1.60026	1.45258	1.37749	1.9355	1.72037	1.33309	1.27051	1.15573	1.39182	0.958589	0.938669	0.693889	0.896286	0.913157	0.521893				1	1.04202	0.930202	0.948596	1.10444	1.03227	0.973869	0.965919	1.09393	0.916056	0.926366	0.975893	0.844102	0.95607	0.884491	0.711678	0.858405	1.05763	0.713325	0.922235				1	1.42929
	Olfr160(M72)	1	1.03492	0.953837	0.931781	0.952413	1.19085	1.18928	1.35799	1.56118	2.05076	1.13202	1.11362	1.20653	1.7209	1.19808	1.21899	0.894944	1.16789	1.36843	0.727381				1	1.22844	1.24192	1.18376	1.12738	1.1045	1.14942	1.08983	1.21787	1.30875	1.02956	1.10555	0.991497	1.07338	1.05548	0.690198	0.939363	1.14962	0.883215	1.04214				1	1.36717
	pCI	1	1.01794	1.00821	1.01462	1.00208	1.01425	1.01162	1.01798	1.00766	1.00506	1.02502	1.00601	1.00658	1.00889	1.01853	1.03195	1.0049	0.998926	1.02746	1.04156				1	1.00486	1.00672	1.04111	1.02255	1.01671	1.02375	1.00545	1.02729	1.01205	1.0022	1.04023	1.00233	1.0113	1.02086	1.00988	1.02414	1.01902	1.01971	1.00434				1	1.01841
s.e.m.		0	90	180	270	360	450	540	630	720	810	900	990	1080	1170	1260	1350	1440	1530	1620	1710				0	90	180	270	360	450	540	630	720	810	900	990	1080	1170	1260	1350	1440	1530	1620	1710				0	90
	Olfr90	0.143284	0.164298	0.226474	0.263895	0.285507	0.277634	0.260149	0.317907	0.325717	0.446652	0.208554	0.368427	0.307972	0.438124	0.334466	0.181014	0.136438	0.332979	0.152876	0.0949981				0.216451	0.197585	0.234897	0.257239	0.235482	0.229684	0.242084	0.229671	0.2091	0.315536	0.21729	0.29483	0.183288	0.220017	0.213803	0.21601	0.190434	0.231435	0.13063	0.200088				0.088233	0.173882
	Olfr109	0.0517806	0.0692501	0.0752998	0.0698904	0.092363	0.0464231	0.063124	0.0553308	0.209956	0.123561	0.0622605	0.150022	0.0566964	0.326579	0.132797	0.0631627	0.0722074	0.0649773	0.0695981	0.0818125				0.167183	0.139276	0.130677	0.16798	0.175429	0.186764	0.13638	0.14552	0.150114	0.125538	0.13727	0.129454	0.111198	0.154333	0.106864	0.106454	0.105324	0.147779	0.0941913	0.133605				0.00757481	0.0570285
	Olfr145	0.122187	0.1223	0.117751	0.15832	0.100357	0.115894	0.215575	0.160629	0.134939	0.177073	0.114055	0.124902	0.146962	0.153551	0.0952295	0.0937166	0.137129	0.281389	0.111961	0.0798478				0.0975715	0.103778	0.094869	0.0909529	0.0821756	0.0782169	0.0897922	0.115872	0.164195	0.093656	0.0611292	0.0913379	0.0880611	0.124409	0.170795	0.107276	0.0765282	0.118965	0.11882	0.232594				0.0847084	0.112255
	Olfr167	0.274734	0.322185	0.342933	0.508959	0.583261	0.713543	0.827554	0.964151	1.19363	1.41076	1.23957	1.34562	1.351	1.65642	1.40172	1.40988	0.777136	0.982818	1.0609	0.457084				0.0632387	0.172177	0.110121	0.096	0.093387	0.070814	0.102544	0.0659536	0.0904179	0.0826617	0.102701	0.100578	0.0898039	0.154761	0.0683411	0.103046	0.0972899	0.106178	0.0764264	0.175363				0.0650018	0.161256
	Olfr211	0.132761	0.177741	0.220096	0.304118	0.309691	0.448357	0.535652	0.517036	0.676869	0.984371	0.808013	0.595236	1.08452	1.41754	0.815006	1.21732	0.857944	0.988838	1.18436	0.617724				0.0920627	0.0986999	0.114827	0.123275	0.115442	0.146675	0.0956761	0.126755	0.149007	0.119733	0.120728	0.0948753	0.0991643	0.132329	0.127563	0.103076	0.0796133	0.0826998	0.12133	0.0822082				0.0678014	0.0899884
	Olfr476	0.2152	0.206645	0.205581	0.283574	0.287851	0.291236	0.314181	0.342055	0.409644	0.502033	0.355758	0.249923	0.389433	0.426075	0.379357	0.350971	0.319573	0.320395	0.262091	0.192246				0.0873785	0.167695	0.148087	0.134168	0.184913	0.120541	0.121035	0.0907716	0.131984	0.118635	0.127168	0.180653	0.0715692	0.0820396	0.175015	0.134214	0.0733349	0.126402	0.0660399	0.0687611				0.302765	0.333877
	Olfr491	0.352723	0.3434	0.39889	0.531477	0.623975	0.83023	0.899227	1.0647	1.38579	1.5187	1.18632	1.28833	1.40972	1.45228	1.10816	1.21491	0.940273	1.09501	0.803973	0.602833				0.237054	0.269355	0.221181	0.224221	0.196975	0.271751	0.18836	0.188363	0.160029	0.229949	0.187351	0.187369	0.195346	0.182056	0.165848	0.13743	0.239881	0.202464	0.14728	0.17674				0.125305	0.142953
	Olfr502	0.310829	0.297811	0.252805	0.361388	0.255148	0.26659	0.295462	0.247848	0.313605	0.32329	0.185631	0.201872	0.240067	0.228618	0.254158	0.202235	0.176535	0.206792	0.212434	0.143769				0.121805	0.135592	0.166271	0.129565	0.0907669	0.106772	0.0886545	0.115796	0.0961619	0.0891975	0.107833	0.13314	0.102316	0.0898281	0.121585	0.074285	0.0828775	0.095885	0.105615	0.117409				0.127331	0.129224
	Olfr549	0.178438	0.158953	0.131781	0.246988	0.17323	0.215247	0.203373	0.200125	0.278761	0.340967	0.255076	0.319466	0.410299	0.338643	0.348658	0.274026	0.198647	0.276875	0.35712	0.134569				0.0267164	0.0224805	0.0477508	0.0334606	0.061091	0.076936	0.120466	0.0961491	0.0473233	0.0722376	0.136931	0.0999419	0.0340002	0.0853085	0.0823757	0.0827301	0.0608221	0.0736504	0.0172464	0.0537806				0.185077	0.285021
	Olfr556	0.018186	0.0215761	0.0513398	0.0534353	0.0695686	0.0341241	0.0485945	0.14202	0.213542	0.275145	0.25984	0.0776807	0.261359	0.300786	0.12298	0.12419	0.211478	0.114853	0.318635	0.0679853				0.0730287	0.0658054	0.0810443	0.10441	0.0977125	0.139962	0.137082	0.159134	0.172596	0.197582	0.184086	0.191873	0.273478	0.261503	0.243089	0.171318	0.230058	0.216036	0.193406	0.213507				0.0336748	0.086051
	Olfr876	0.435072	0.440164	0.403392	0.38887	0.45076	0.419063	0.47787	0.488769	0.56604	0.60662	0.476834	0.393484	0.43411	0.409279	0.503045	0.376603	0.274511	0.255518	0.421915	0.17499				0.35527	0.338959	0.32645	0.323501	0.380209	0.344534	0.37675	0.364725	0.270533	0.270547	0.214887	0.336183	0.286774	0.286242	0.293053	0.210892	0.271654	0.289261	0.257927	0.267266				0.209684	0.339862
	Olfr889	0.101953	0.131816	0.114653	0.142389	0.117774	0.119567	0.185536	0.165738	0.128508	0.137004	0.0869348	0.202312	0.132205	0.283859	0.12855	0.142321	0.177162	0.0876697	0.116665	0.067985				0.0382983	0.0502627	0.0655558	0.117366	0.0690061	0.0875791	0.057524	0.164818	0.131827	0.0882701	0.108858	0.102496	0.0317149	0.0714871	0.107284	0.0768556	0.0280227	0.107221	0.0545042	0.205304				0.118919	0.145263
	Olfr919	0.158162	0.224408	0.249712	0.329422	0.375044	0.371333	0.499051	0.511013	0.814445	0.733524	0.556705	0.553192	0.647879	0.592238	0.582913	0.548726	0.393037	0.367425	0.260576	0.160035				0.227091	0.250047	0.262464	0.303251	0.313025	0.308051	0.330396	0.271306	0.305346	0.328804	0.260032	0.277694	0.312502	0.209967	0.289362	0.198721	0.172942	0.259854	0.165717	0.26856				0.112701	0.163123
	Olfr978	0.0322618	0.0801554	0.130168	0.0279941	0.0895096	0.0283397	0.0677327	0.0691022	0.0700988	0.0251042	0.0344012	0.114501	0.168642	0.0539746	0.119658	0.0802959	0.0902262	0.0449309	0.199678	0.135603				0.038998	0.109056	0.0724928	0.105678	0.0994634	0.156406	0.220164	0.193312	0.400303	0.283278	0.358384	0.254581	0.365859	0.423771	0.443712	0.375928	0.576865	0.603718	0.335267	0.381254				0.0329181	0.129841
	Olfr979	0.0498492	0.0618549	0.0520022	0.0604934	0.036847	0.0558252	0.109015	0.151626	0.107062	0.0872071	0.0348508	0.0617952	0.130763	0.0539368	0.0614649	0.0526982	0.0645981	0.126244	0.110398	0.0932872				0.0598589	0.059756	0.0508266	0.0856309	0.123385	0.160427	0.240919	0.226159	0.256529	0.428323	0.339458	0.418048	0.565174	0.662476	0.517877	0.445022	0.626619	0.615642	0.620064	0.599132				0.0833316	0.144491
	Olfr982	0.178678	0.205772	0.216252	0.254829	0.200311	0.2463	0.24712	0.210677	0.322823	0.224831	0.214995	0.228127	0.347151	0.216519	0.158402	0.159682	0.162013	0.211679	0.125227	0.124053				0.0267962	0.0464912	0.0921246	0.0255167	0.0543442	0.0428599	0.0363355	0.110485	0.0935159	0.0447342	0.0748408	0.0721974	0.0570086	0.0953286	0.287035	0.130268	0.111038	0.0791526	0.0997541	0.201312				0.11924	0.114902
	Olfr992	0.057273	0.0586651	0.0879973	0.0893739	0.108809	0.0865823	0.129998	0.14197	0.155043	0.131663	0.292953	0.21909	0.0937959	0.147575	0.340416	0.101071	0.0772033	0.0541339	0.0820807	0.110185				0.0447988	0.0606303	0.0721065	0.0856809	0.0404097	0.0475726	0.0452327	0.0563002	0.0679624	0.0738755	0.0906998	0.0767113	0.116246	0.0811427	0.0732228	0.0692248	0.0502564	0.103373	0.0864403	0.0878172				0.0404253	0.0588849
	Olfr1062	0.0653775	0.070042	0.0760169	0.0868371	0.092172	0.159986	0.172085	0.126142	0.229143	0.371418	0.359006	0.355808	0.250553	0.23829	0.474216	0.249037	0.22243	0.441027	0.127867	0.0868266				0.0873783	0.0714679	0.108655	0.0916031	0.0934975	0.0957475	0.0817323	0.0902714	0.0908466	0.178629	0.102	0.0850118	0.0900524	0.126064	0.179288	0.0802475	0.0848747	0.0872012	0.100846	0.141378				0.0592122	0.06931
	Olfr1079	0.22066	0.254352	0.386682	0.554898	0.72348	0.860265	1.04857	1.20552	1.32907	1.45528	1.30698	1.26053	1.15377	1.4036	1.06561	0.805781	0.955523	0.826026	0.476186	0.360856				0.166966	0.234156	0.15894	0.22036	0.20781	0.185255	0.20113	0.238242	0.260806	0.239734	0.142695	0.162271	0.174275	0.213416	0.209732	0.19138	0.176542	0.224995	0.196679	0.188899				0.118664	0.112206
	Olfr1093	0.110381	0.122225	0.134776	0.223908	0.30311	0.390242	0.526808	0.74378	0.937918	1.11744	1.07141	1.17151	1.77295	1.46601	1.7037	1.51843	1.41425	1.3659	1.62899	1.05795				0.192178	0.22813	0.229534	0.240001	0.210965	0.214125	0.236273	0.206227	0.283677	0.299864	0.233298	0.281338	0.262753	0.340515	0.345166	0.279302	0.356494	0.402905	0.3053	0.468024				0.109634	0.145429
	Olfr1104	0.237241	0.276459	0.309246	0.330601	0.262315	0.379855	0.40549	0.357825	0.495526	0.445093	0.471484	0.290239	0.26489	0.492591	0.408767	0.321608	0.294633	0.245349	0.24744	0.146812				0.0488989	0.138753	0.0537649	0.20656	0.0452117	0.0386202	0.0607992	0.0732213	0.11082	0.0969847	0.0587204	0.0746981	0.132968	0.0766146	0.0525188	0.0736485	0.136076	0.127195	0.088452	0.0512163				0.185727	0.182595
	Olfr1364	0.2483	0.277378	0.266292	0.304161	0.274031	0.391659	0.393026	0.426395	0.515238	0.518308	0.469649	0.370057	0.572386	0.508857	0.321708	0.415854	0.373233	0.324091	0.27812	0.179852				0.276335	0.325224	0.32277	0.255562	0.27054	0.340545	0.247553	0.302625	0.303384	0.254408	0.230258	0.257028	0.271971	0.225084	0.220314	0.21416	0.232013	0.222969	0.177853	0.272441				0.142472	0.24214
	Olfr1370	0.124154	0.11257	0.127557	0.141827	0.140147	0.196013	0.16186	0.199864	0.168782	0.346853	0.255053	0.149808	0.362949	0.242499	0.139721	0.248827	0.175522	0.165705	0.309391	0.132064				0.169772	0.215952	0.249369	0.166488	0.219246	0.304267	0.208047	0.192076	0.228723	0.192731	0.252898	0.25777	0.171581	0.168193	0.190902	0.147089	0.135026	0.25337	0.147044	0.160064				0.139751	0.202821
	Olfr1377	0.0819764	0.134421	0.181501	0.324105	0.198325	0.531337	0.345276	0.472985	0.403767	0.475321	0.307574	0.499682	0.386509	0.344923	1.27378	0.383712	0.479261	0.219713	0.487483	0.204651				0.0783466	0.0952497	0.0663822	0.0858469	0.0749768	0.240669	0.16907	0.23476	0.0806025	0.101708	0.0930784	0.131747	0.0655438	0.1833	0.105593	0.0558466	0.175006	0.241883	0.0616554	0.0883583				0.00871067	0.0456886
	Olfr1411	0.028808	0.074533	0.0690908	0.0355459	0.0406847	0.10277	0.133848	0.154765	0.153132	0.271465	0.0854363	0.125054	0.147557	0.151858	0.0758127	0.145893	0.164222	0.131348	0.0796817	0.0587709				0.0701836	0.10528	0.0714977	0.122902	0.11873	0.0704058	0.0668598	0.169933	0.0924306	0.0806562	0.0898582	0.0848046	0.0715806	0.0844605	0.0637904	0.073748	0.151738	0.122213	0.0633345	0.105897				0.0379016	0.184081
	Olfr1484	0.0635936	0.0718055	0.169193	0.178285	0.173082	0.180962	0.2549	0.191814	0.280451	0.271582	0.199056	0.288969	0.1736	0.315629	0.26934	0.126463	0.204943	0.154706	0.16021	0.129386				0.0385085	0.0694494	0.0577361	0.083589	0.0569908	0.0488324	0.142587	0.0953169	0.0775997	0.146865	0.084771	0.08992	0.101897	0.18247	0.134618	0.0541531	0.085559	0.16938	0.112758	0.0728157				0.0826984	0.131816
	Olfr1512	0.0320891	0.0541727	0.0918852	0.0598146	0.0315876	0.136419	0.101886	0.0718107	0.068206	0.0671464	0.0541011	0.0848062	0.0773967	0.0682708	0.115933	0.0925461	0.0817098	0.115513	0.135771	0.154263				0.177529	0.165235	0.235129	0.349377	0.423502	0.459306	0.512889	0.741109	0.74909	0.862085	0.729545	0.818877	0.752793	0.814191	0.823257	0.693264	0.764507	0.851224	0.681524	0.756755				0.0611729	0.0781203
	Olfr2(I7)	0.408593	0.40828	0.388622	0.430398	0.406159	0.370678	0.43946	0.430783	0.597345	0.600863	0.505672	0.566941	0.477169	0.599896	0.490683	0.438285	0.463797	0.47465	0.476034	0.408772				0.174583	0.207952	0.178218	0.206193	0.202069	0.193094	0.194266	0.169226	0.254288	0.113675	0.132454	0.215227	0.120292	0.18868	0.138613	0.200929	0.153619	0.163495	0.0969442	0.13622				0.10291	0.164487
	Olfr73(MOR-EG)	0.111355	0.0850156	0.110839	0.146809	0.0823489	0.0808748	0.0859496	0.111438	0.121382	0.146003	0.14612	0.116318	0.204551	0.190191	0.107833	0.134377	0.100775	0.135575	0.0968861	0.155163				0.07932	0.0738631	0.0824038	0.078416	0.104033	0.0979134	0.0867855	0.179426	0.183445	0.166416	0.177852	0.352748	0.227662	0.229597	0.240722	0.220509	0.309922	0.268213	0.293122	0.407191				0.0883718	0.158148
	Olfr124(SR1)	0.164864	0.150529	0.18946	0.198713	0.197043	0.21802	0.210911	0.17764	0.297026	0.265712	0.240856	0.193822	0.207803	0.195086	0.142159	0.138695	0.138854	0.120426	0.109538	0.0624144				0.0449658	0.0743014	0.0737625	0.0315227	0.0904313	0.141792	0.0910255	0.0406997	0.0596928	0.0813904	0.0796503	0.102644	0.0987762	0.121406	0.128539	0.11227	0.104171	0.0947981	0.0562175	0.0530989				0.0824226	0.140597
	Olfr160(M72)	0.0820359	0.0875458	0.0786001	0.0752929	0.0928258	0.0995579	0.0933728	0.115682	0.190981	0.160438	0.148994	0.19482	0.122739	0.134677	0.160439	0.141469	0.129558	0.0723379	0.107347	0.0573596				0.185603	0.208422	0.179694	0.246012	0.205391	0.240327	0.170166	0.304761	0.206354	0.178489	0.145229	0.193138	0.223531	0.174963	0.170854	0.139723	0.190369	0.189148	0.124359	0.254365				0.109812	0.159523
	pCI	0.163213	0.136939	0.140053	0.126723	0.16833	0.142753	0.173948	0.123469	0.189079	0.148335	0.119643	0.169936	0.144655	0.162886	0.141781	0.13475	0.149665	0.201565	0.119181	0.147754				0.160082	0.150693	0.142534	0.132025	0.128718	0.137815	0.132524	0.193113	0.145897	0.142038	0.193289	0.134539	0.153443	0.141015	0.148738	0.135632	0.117428	0.132461	0.122156	0.149951				0.126341	0.112732
[truncated: 81 more columns]

## Sheet: HP
luminescense	10^0	0	90	180	270	360	450	540	630	720	810	900	990	1080	1170	1260	1350	1440	1530	1620	1710			10^-2	0	90	180	270	360	450	540	630	720	810	900	990	1080	1170	1260	1350	1440	1530	1620	1710			10^-4	0	90
	Olfr90	1	1.28426	1.36154	1.91382	2.12676	2.64925	2.71331	2.38806	1.70485	1.74081	1.89584	1.2338	1.31304	1.1958	0.779326	0.952443	0.849007	1.02458	0.687293	0.791722				1	1.12577	1.06818	1.45805	1.70239	1.82681	2.14089	1.91345	2.79764	2.79852	2.94201	2.95467	2.77586	3.12275	2.89856	2.71953	3.61439	3.32514	3.38865	3.30178				1	1.11371
	Olfr109	1	1.25013	1.25737	1.84949	1.75943	2.05135	1.79735	1.52976	1.27099	1.07358	1.22497	0.83337	1.01905	0.804157	0.550993	0.570366	0.731561	0.679551	0.656386	0.641213				1	0.939228	1.00198	1.0083	1.07349	1.16106	1.2659	1.12446	1.36297	1.12201	1.43445	1.31301	1.38214	1.58521	1.45336	1.20207	1.63386	1.66957	1.6665	1.74113				1	1.17275
	Olfr145	1	1.23999	1.1279	1.2728	1.37852	1.34138	1.23707	0.964879	1.08521	0.984376	1.69262	1.10527	1.29742	1.15954	0.867035	0.814015	1.35579	1.02773	1.35532	0.992077				1	0.875148	0.99767	1.1281	1.0375	0.921569	1.17636	0.91341	1.03292	1.06399	1.24124	0.944364	0.993332	1.10446	0.997755	0.89243	1.23669	1.31406	1.08515	1.36068				1	1.13624
	Olfr167	1	1.52007	1.8281	2.77794	2.77264	2.94972	2.94565	2.30444	2.08288	1.61225	1.88465	1.039	1.01526	0.961146	0.532907	0.859494	0.929048	0.657339	0.669513	0.734409				1	1.21569	1.65381	2.50182	3.07581	3.51677	4.617	4.27094	5.72517	5.70295	6.6016	6.22918	5.9901	6.68683	6.07482	5.99944	7.63206	6.70558	6.85306	6.74599				1	1.00707
	Olfr211	1	1.24895	1.19416	1.86788	1.72521	2.27325	1.93174	1.65733	1.30297	1.25431	1.16119	0.942264	0.778028	0.979086	0.54476	0.675881	0.606471	0.696276	0.501845	0.495234				1	1.04896	1.18372	1.24587	1.50466	1.44423	1.75116	1.41639	1.92177	1.90721	2.18394	2.20844	1.85257	2.0433	1.9402	1.97234	2.33015	1.94766	2.11493	2.00477				1	1.03102
	Olfr476	1	1.53632	2.14466	3.73872	3.8542	5.20913	5.31817	4.53369	3.93475	2.70949	3.12799	1.85907	1.82958	1.43819	0.913615	0.921097	0.79886	0.708424	0.750286	0.835731				1	1.08192	1.35906	2.00294	2.815	2.89643	4.09401	3.80544	5.44658	5.21843	6.11351	5.93597	5.5398	6.56528	5.80413	5.43248	7.38646	6.41836	6.38705	6.45722				1	1.14149
	Olfr491	1	1.24586	1.54822	2.3901	2.16048	2.77298	2.47185	2.17158	1.96478	1.51929	1.62103	0.773212	1.10997	1.00854	0.647183	0.967364	0.787776	0.874174	0.688	0.818743				1	1.08987	1.2252	1.44827	1.79403	1.99822	2.31261	2.23626	3.11887	2.85061	3.51587	3.27335	3.22432	3.71164	3.17268	3.2414	4.02262	3.80474	3.69721	3.53624				1	1.05469
	Olfr502	1	1.18971	1.08951	1.56083	1.64836	1.5955	1.15287	1.31311	1.45365	0.895471	1.25219	0.764153	0.848909	0.761558	0.703456	0.589596	0.809971	0.774553	0.513731	0.634882				1	1.06959	0.973621	1.14834	1.30719	1.34356	1.63899	1.46237	2.07557	1.77967	1.95347	2.01158	1.99493	2.19059	1.99015	1.91724	2.33874	1.96237	2.10534	2.17657				1	0.978375
	Olfr549	1	1.24428	1.2589	2.1682	1.69488	2.68018	2.39705	2.40378	2.1552	2.15343	2.40553	2.10349	2.17565	1.65847	1.49189	1.47465	1.70315	1.55655	1.44835	2.17764				1	0.981627	1.10806	0.987066	1.25255	0.963574	1.1895	1.11577	1.38112	1.2709	1.40422	1.20818	1.25537	1.15785	1.1694	1.16857	1.63885	1.29317	1.39874	1.22789				1	1.07451
	Olfr556	1	1.31607	1.4033	2.06779	2.20219	2.84073	2.67308	2.46432	2.00683	1.50109	1.63869	1.09313	0.968491	0.883913	0.49525	0.545419	0.434327	0.414651	0.332743	0.376141				1	0.961194	1.10818	1.33364	1.42143	1.46248	1.76646	1.68466	2.15162	2.09427	2.35862	2.15414	2.05367	2.42419	2.03251	1.92572	2.46442	2.28833	2.30355	2.41703				1	1.1983
	Olfr876	1	1.25462	1.09317	1.50494	1.39944	1.56551	1.50004	1.09457	1.06671	0.768396	1.28604	0.897465	0.943054	0.949511	0.689146	0.813681	1.15395	0.601448	0.975707	1.52928				1	0.968991	0.932867	1.129	1.05226	1.04339	1.2956	1.09521	1.1688	1.28494	1.40858	1.24885	1.35275	1.56954	1.38932	1.257	1.65701	1.47767	1.47034	1.54268				1	1.01029
	Olfr889	1	1.36218	1.13622	1.48146	1.41499	1.26863	1.2088	1.30805	1.22684	1.13668	1.6504	1.03607	0.940205	1.14906	0.851	0.759563	1.12615	1.42564	1.06288	0.96189				1	1.06486	0.943454	1.09547	1.14077	1.46895	1.90889	1.43883	2.0355	1.85894	2.2484	2.13387	2.05309	2.32151	2.05344	1.79628	2.80604	2.55443	2.54051	2.4372				1	1.11999
	Olfr919	1	1.24123	1.20227	1.45312	1.404	1.36615	1.50446	1.1337	0.911415	0.832664	1.04768	0.843643	0.778791	0.710661	0.516052	0.520119	0.673801	0.616008	0.676685	0.610428				1	0.991267	1.11527	1.15252	1.20065	1.15749	1.20996	1.04205	1.31142	1.19832	1.29369	1.09084	1.09382	1.09827	1.02221	0.916384	1.23013	1.05805	1.06757	1.02233				1	1.0627
	Olfr978	1	1.05475	0.911216	1.07993	1.16159	0.903357	1.08356	1.26375	1.16419	0.987033	1.51046	0.843355	1.1862	1.05336	0.801923	0.94061	1.21904	1.10587	1.06789	1.15289				1	0.938388	1.00642	0.945179	1.00149	0.981543	0.910469	0.842321	0.982818	0.913742	0.965205	0.965055	0.869316	1.10739	0.860205	0.928607	0.975029	1.08091	1.31098	0.948527				1	1.09549
	Olfr979	1	1.33412	1.23159	1.56619	1.3395	1.42289	1.28288	1.30815	1.14365	1.05832	1.22032	0.938084	1.41708	1.06686	0.875666	0.711291	0.826336	0.965052	0.95688	0.976589				1	0.994028	1.11541	1.03184	1.23834	1.13236	1.05769	0.848207	0.923686	0.786281	1.04118	0.84801	0.82291	0.836864	0.779641	0.722991	0.982175	0.824022	0.809579	0.805768				1	1.01561
	Olfr982	1	1.17754	1.21206	1.4453	1.32513	1.46528	1.53938	1.34795	1.09555	0.740929	1.13005	0.984264	1.09887	1.03374	0.649542	0.771844	0.913972	0.892791	0.899435	0.886565				1	0.958006	1.04608	0.974805	1.08822	0.898522	1.05243	0.91876	1.04529	1.15541	1.04849	0.965866	0.937061	1.11811	1.0547	0.915639	1.28039	1.07977	1.03064	0.969633				1	1.30454
	Olfr992	1	1.55261	1.65046	2.39451	2.1803	2.51363	2.03604	1.83407	1.22699	1.12056	1.15539	0.673469	0.744714	0.768044	0.465731	0.436699	0.751962	0.381082	0.451287	0.501782				1	1.54751	2.26437	3.00801	3.7698	3.81337	4.72923	4.17727	5.39791	5.13186	5.67248	5.52474	5.18855	5.87068	5.35486	5.26742	6.29587	5.51336	6.01462	5.68592				1	1.12456
	Olfr1062	1	1.29509	1.08231	1.59113	1.36637	1.74906	1.31429	1.60549	1.27658	0.933135	1.5318	0.704217	0.715808	1.07884	0.54864	0.554457	0.730303	0.604998	0.785083	0.683482				1	0.962425	1.0649	1.1174	1.21484	1.22305	1.35255	1.11748	1.41904	1.19154	1.2068	1.13698	1.10455	1.14294	0.890547	0.840065	1.1272	0.791569	0.81946	0.754227				1	1.02002
	Olfr1079	1	1.32034	1.16827	1.8137	1.54657	1.42713	1.38701	1.28942	1.26913	0.887773	1.08195	0.672502	0.808668	0.712479	0.486196	0.622267	0.765292	0.759812	0.749294	0.758852				1	0.976044	1.10616	1.17736	1.50541	1.37493	1.80232	1.69616	2.05539	2.17958	2.57699	2.1407	2.24412	2.48779	2.34902	2.16425	2.6716	2.51653	2.349	2.49435				1	1.05127
	Olfr1093	1	1.37585	1.48548	2.50034	2.17202	3.01124	2.68004	2.60414	2.06727	1.48574	1.63361	1.20513	1.05259	0.659491	0.653858	0.738937	0.819156	0.701144	0.653382	0.571703				1	0.962355	1.47764	1.99336	2.6852	3.33565	4.46699	4.29426	5.42959	5.70641	6.56561	6.13849	6.11365	6.87143	6.27136	5.78096	7.62919	6.57761	6.77727	6.68261				1	0.981027
	Olfr1104	1	1.08997	1.13995	1.92519	1.5802	2.15657	1.66553	1.75132	1.414	0.901625	1.66769	0.993207	0.945535	1.18464	0.629623	0.823194	0.840028	1.11072	0.981247	1.15658				1	1.10252	1.0564	1.08189	1.21324	1.28878	1.63233	1.50362	1.88977	2.04243	2.22187	1.96844	2.08075	2.25938	2.00009	2.00841	2.70143	2.33414	2.31847	2.34182				1	1.21196
	Olfr1364	1	1.74801	2.2379	3.98745	4.31833	5.47437	4.74657	5.1155	4.31806	3.37157	3.55893	1.89109	1.99763	1.65586	1.27192	1.22026	1.22085	1.00625	1.04095	0.875122				1	1.09114	1.99191	3.23108	4.50725	5.04543	6.3544	6.31539	7.58247	7.86472	8.92898	8.11706	8.00158	8.71384	8.48695	7.28092	9.98585	8.93576	8.35848	8.87166				1	1.10371
	Olfr1370	1	1.43969	1.45402	2.39316	2.63879	3.20462	3.27767	3.0501	2.70747	2.28033	1.90062	1.16262	1.46664	1.1336	0.755614	0.778578	1.0535	0.696045	0.697893	0.847842				1	0.964951	1.1506	1.41913	1.89057	2.08892	2.31758	2.2726	2.95884	2.9522	3.38433	3.03434	3.02834	3.5923	3.16525	3.13208	4.13844	3.46639	3.55641	3.20058				1	0.98211
	Olfr1377	1	1.30635	1.32095	2.04916	1.25308	1.59266	1.68797	1.69056	1.8028	1.73464	2.78357	1.56037	2.00701	2.0828	1.37811	1.68647	2.31083	1.94772	2.18696	1.61538				1	1.21782	1.19292	1.14909	1.5146	1.55196	1.85338	1.7555	2.45642	2.35732	3.02467	2.6165	2.56664	2.58088	2.19312	2.15801	3.15759	2.48998	2.49221	2.41071				1	1.04272
	Olfr1411	1	1.27541	1.5811	2.20361	2.45617	2.65671	3.06593	2.48131	1.98743	1.37758	1.73998	1.1083	1.03044	0.952689	0.63087	0.702657	0.993907	0.984842	0.977672	0.896525				1	1.19552	1.83718	2.50151	3.31098	3.57819	4.35926	3.96401	5.06772	4.86279	5.70717	5.42056	5.04904	5.593	5.90914	5.24048	6.79425	6.18765	6.34201	6.30694				1	1.28357
	Olfr1484	1	1.29694	1.48183	2.25708	1.84152	2.24205	1.7585	1.46627	1.25159	1.15631	1.26335	0.880014	0.764506	0.975032	0.606039	0.715643	0.846836	0.771007	0.862246	0.877209				1	1.21567	1.79585	2.67909	3.91819	4.70105	5.78932	5.89239	7.47605	7.36397	9.02377	8.14913	7.39597	8.6267	8.0596	7.26095	9.82197	8.55369	8.86774	8.89767				1	1.08683
	Olfr1512	1	1.15163	1.03816	1.50342	1.19412	1.46477	1.64831	1.22618	1.35652	0.938799	1.66775	1.03866	1.0549	1.13659	1.01722	1.38449	1.29622	1.19988	1.17901	1.20088				1	1.06038	1.18836	1.02444	1.02641	1.03987	0.934722	0.787796	0.954592	1.05001	0.960693	0.85087	0.90991	0.932726	0.861231	0.716246	1.04474	0.914857	0.797949	0.854538				1	1.12029
	Olfr2(I7)	1	1.3828	1.44324	2.1568	2.15608	2.62866	2.46607	2.15422	1.67973	1.44565	1.6579	1.07606	0.996089	1.0199	0.599189	0.592701	0.84336	0.727782	0.60609	0.615316				1	1.33202	1.90203	2.33633	2.8429	2.91044	3.57624	3.15107	4.17704	3.96429	4.82397	4.40176	4.25357	5.0284	4.36734	4.23278	5.58846	4.96355	4.90529	5.03001				1	1.07303
	Olfr73(MOR-EG)	1	1.12195	1.11698	1.40334	1.34109	1.35056	1.35358	1.32346	1.00272	1.03731	1.22948	1.05219	0.831276	1.40947	0.950008	0.909368	0.999472	0.971042	1.12854	1.20894				1	1.15126	1.22729	1.23347	1.46305	1.14379	1.47735	1.16402	1.53477	1.59857	1.59397	1.53249	1.41435	1.761	1.45719	1.47678	1.77815	1.38394	1.63817	1.6064				1	1.09125
	Olfr124(SR1)	1	1.5954	1.76559	2.37896	2.07106	2.37455	1.93908	1.60968	1.08251	1.14367	0.927396	0.794146	0.8038	0.741003	0.425401	0.599835	0.652429	0.631166	0.621142	0.667943				1	1.64305	2.67228	3.7055	4.90769	4.69398	5.63138	5.23506	6.70128	6.72078	7.0944	6.51237	6.30142	7.03248	6.34156	5.81333	7.76617	6.42499	6.49563	6.18187				1	1.11413
	Olfr160(M72)	1	1.1505	1.00682	1.60146	1.40113	1.74042	1.31158	1.13694	0.905485	0.911128	1.1879	0.885836	1.22273	0.785609	0.574884	0.865916	0.976391	0.842504	0.771227	0.965536				1	0.970711	1.03006	1.12438	1.12653	1.00419	1.22389	1.00067	1.335	1.30444	1.3699	1.22134	0.981349	1.3848	1.08838	1.0147	1.73428	1.2771	1.34852	1.28273				1	1.13271
	pCI	1	1.01219	1.00278	1.00762	1.01415	0.992637	1.03863	0.987086	1.03795	1.01303	1.03044	1.0246	0.993805	0.980569	1.02494	1.03731	0.997085	1.02838	1.02391	1.00754				1	0.995675	1.01421	1.01149	1.0149	1.01049	0.991234	1.00465	1.01252	1.00838	1.01314	1.00053	1.00771	0.996956	0.995125	0.994505	1.02106	1.00315	1.00574	1.00037				1	1.01329
s.e.m.		0	90	180	270	360	450	540	630	720	810	900	990	1080	1170	1260	1350	1440	1530	1620	1710				0	90	180	270	360	450	540	630	720	810	900	990	1080	1170	1260	1350	1440	1530	1620	1710				0	90
	Olfr90	0.120261	0.164575	0.180755	0.321849	0.368699	0.544054	0.764678	0.569819	0.315103	0.285831	0.461924	0.303751	0.177229	0.169039	0.229156	0.189337	0.17315	0.184184	0.108085	0.0990422				0.4956	0.579529	0.480288	0.644938	0.690548	0.750517	0.816305	0.745986	1.08834	1.03764	1.09053	1.13371	1.057	1.18162	1.08852	1.0303	1.31204	1.21843	1.27039	1.18349				0.306903	0.367155
	Olfr109	0.215982	0.258524	0.293932	0.386598	0.422128	0.426045	0.532672	0.384908	0.290597	0.21583	0.383597	0.293789	0.207184	0.14081	0.123851	0.102192	0.188882	0.113779	0.142592	0.111407				0.0461207	0.121096	0.0930323	0.102726	0.0693652	0.0536758	0.0702512	0.107479	0.112747	0.0919712	0.202264	0.124565	0.13037	0.127827	0.197139	0.0741268	0.217459	0.139773	0.0702638	0.0806913				0.133821	0.119909
	Olfr145	0.0331946	0.0698548	0.0813754	0.0497917	0.131692	0.192335	0.145915	0.0612511	0.204148	0.136437	0.298861	0.177245	0.292683	0.0894657	0.0847397	0.0766653	0.341945	0.115833	0.176922	0.0563429				0.0949438	0.0862952	0.0671541	0.108864	0.0782877	0.103487	0.130643	0.0734664	0.0751	0.140437	0.127308	0.0681811	0.0729909	0.0757027	0.0946108	0.189788	0.144033	0.112307	0.144216	0.183589				0.0865653	0.099378
	Olfr167	0.196285	0.290185	0.330917	0.501185	0.567538	0.83134	0.891071	0.847951	0.774027	0.520806	0.846222	0.333458	0.313611	0.259595	0.169747	0.242864	0.149169	0.132986	0.112253	0.225506				0.181408	0.216571	0.23001	0.324761	0.396417	0.480932	0.599476	0.568982	0.763625	0.755983	0.871046	0.879193	0.831253	0.948255	0.83222	0.790877	1.11044	0.896399	0.885338	1.02107				0.202199	0.21425
	Olfr211	0.243195	0.335194	0.269158	0.476448	0.536018	0.756637	0.587754	0.686791	0.500223	0.399095	0.384794	0.253052	0.215418	0.306444	0.104269	0.146959	0.122564	0.178488	0.11439	0.108333				0.310825	0.270137	0.334501	0.314181	0.369057	0.366377	0.386706	0.320732	0.462376	0.426089	0.507839	0.506815	0.430843	0.474485	0.434246	0.444327	0.527673	0.439124	0.476024	0.446129				0.166503	0.165055
	Olfr476	0.201566	0.22902	0.366537	0.591599	0.672484	1.02435	1.1578	1.05753	1.16668	0.896687	1.00172	0.606092	0.653179	0.507702	0.278852	0.469785	0.301895	0.167304	0.125175	0.176398				0.26364	0.303998	0.302519	0.388156	0.525069	0.545896	0.765181	0.718594	1.01733	0.975249	1.14802	1.11995	1.0346	1.22687	1.09657	1.0184	1.37981	1.20942	1.20516	1.21101				0.0425572	0.0600485
	Olfr491	0.147267	0.192396	0.263635	0.512689	0.542121	0.821977	0.621461	0.553738	0.537161	0.450985	0.455699	0.210665	0.167408	0.283033	0.090791	0.183062	0.121559	0.126265	0.0887441	0.134651				0.212211	0.181368	0.218306	0.245904	0.272398	0.342262	0.3582	0.370082	0.484638	0.463151	0.541465	0.550356	0.552072	0.626966	0.543168	0.492334	0.635806	0.672668	0.644599	0.58738				0.0362581	0.0758648
	Olfr502	0.198951	0.191708	0.184133	0.25738	0.261277	0.294187	0.222047	0.271395	0.356193	0.132831	0.231588	0.144123	0.168052	0.11315	0.111177	0.109621	0.125357	0.130974	0.101225	0.0896465				0.0957142	0.0837711	0.0924209	0.144787	0.115119	0.0933958	0.155179	0.1153	0.182793	0.168576	0.215294	0.181036	0.220975	0.205963	0.177801	0.158627	0.290775	0.247207	0.213909	0.196803				0.0910556	0.0647213
	Olfr549	0.0659027	0.095032	0.103684	0.366997	0.234364	0.254419	0.261733	0.721453	0.325387	0.292058	0.423429	0.258468	0.587924	0.36833	0.31696	0.14551	0.287189	0.0911607	0.120411	0.426112				0.272486	0.249343	0.253846	0.280548	0.34974	0.218481	0.273924	0.244884	0.280258	0.282498	0.273602	0.238208	0.249236	0.245731	0.251869	0.226338	0.32596	0.261583	0.274442	0.24893				0.168383	0.177982
	Olfr556	0.05209	0.0934167	0.0715647	0.124733	0.106422	0.225268	0.228354	0.250832	0.140563	0.101731	0.131107	0.112921	0.0436337	0.0909263	0.0254144	0.0358137	0.0499603	0.019008	0.0377626	0.050499				0.0782741	0.0670452	0.0694184	0.0903621	0.10012	0.100517	0.120748	0.110749	0.146639	0.119216	0.178125	0.170003	0.159477	0.157676	0.15081	0.150275	0.150936	0.15407	0.146009	0.163396				0.0671537	0.058448
	Olfr876	0.171617	0.199144	0.164641	0.227219	0.202366	0.313649	0.375645	0.157986	0.153548	0.100802	0.172773	0.122504	0.180232	0.182228	0.106223	0.118594	0.16959	0.0759909	0.141739	0.460542				0.122484	0.100724	0.108611	0.118608	0.116381	0.151382	0.14984	0.0994925	0.113532	0.153974	0.14859	0.108357	0.120846	0.15603	0.154592	0.162525	0.184844	0.153481	0.215263	0.141969				0.131711	0.127072
	Olfr889	0.10511	0.131691	0.111164	0.128362	0.138086	0.1044	0.106432	0.182779	0.14656	0.100106	0.212472	0.240814	0.167961	0.1224	0.0783216	0.0637213	0.172538	0.154274	0.0951339	0.195518				0.0537652	0.0728873	0.0981408	0.073021	0.0561845	0.118662	0.150858	0.0685788	0.115047	0.0833955	0.110732	0.182567	0.0854891	0.192083	0.114928	0.117825	0.161332	0.190221	0.113504	0.202167				0.0706624	0.0764475
	Olfr919	0.228995	0.268163	0.232579	0.384842	0.301045	0.367386	0.38227	0.194242	0.270362	0.193805	0.186729	0.273945	0.137662	0.141948	0.10972	0.111586	0.1343	0.102754	0.131639	0.148083				0.20358	0.205061	0.17465	0.217103	0.245926	0.18339	0.267778	0.168622	0.245461	0.205714	0.209562	0.194194	0.180192	0.232579	0.255997	0.149284	0.177638	0.186523	0.180403	0.211646				0.146355	0.181594
	Olfr978	0.0655103	0.0832347	0.103821	0.0812895	0.171541	0.104284	0.143632	0.0637259	0.142297	0.0898659	0.189259	0.0462731	0.138404	0.074445	0.0865251	0.260757	0.217811	0.15117	0.144681	0.113145				0.130568	0.139517	0.0950486	0.100261	0.122717	0.0970205	0.156786	0.0896852	0.092491	0.106676	0.134393	0.181706	0.0952115	0.134844	0.0970216	0.139068	0.099208	0.152677	0.123796	0.112167				0.051142	0.126017
	Olfr979	0.100902	0.138839	0.0930896	0.149157	0.149627	0.186195	0.156762	0.171801	0.174341	0.160851	0.131444	0.164756	0.341339	0.238069	0.098441	0.0943602	0.171696	0.105085	0.174726	0.0864618				0.0530227	0.0498807	0.0645363	0.0899024	0.113123	0.0461971	0.116207	0.0369253	0.0578056	0.0724084	0.0771426	0.0900753	0.0317446	0.100709	0.0675988	0.0626694	0.0368958	0.0900038	0.10075	0.0920606				0.0178466	0.0569751
	Olfr982	0.145038	0.232033	0.152052	0.239004	0.247568	0.172579	0.190983	0.242643	0.11493	0.097439	0.128469	0.135439	0.185883	0.135699	0.150431	0.128549	0.124429	0.142806	0.197602	0.113024				0.0998403	0.103014	0.119494	0.0700766	0.105998	0.112451	0.0943634	0.0929798	0.128789	0.095752	0.118205	0.0738209	0.0667172	0.0970332	0.115429	0.109462	0.122215	0.107615	0.0954253	0.0740475				0.0277768	0.0447801
	Olfr992	0.0328228	0.0903424	0.0789625	0.0719901	0.144532	0.0986278	0.23112	0.0959641	0.118941	0.0854963	0.0900274	0.049896	0.0998521	0.0965649	0.0429064	0.0877369	0.0921399	0.0358534	0.0319882	0.0333762				0.0194834	0.0726049	0.0725642	0.0604433	0.0742329	0.0735175	0.134515	0.0753894	0.0936535	0.10044	0.0909556	0.233199	0.109911	0.13318	0.0837857	0.119781	0.245232	0.112373	0.157581	0.111868				0.176095	0.154315
	Olfr1062	0.103662	0.138168	0.100914	0.151991	0.183147	0.244535	0.167355	0.191643	0.0944977	0.112175	0.243007	0.0822128	0.0932572	0.201003	0.132871	0.0742023	0.0903973	0.0592334	0.0674552	0.0744165				0.0430134	0.0795786	0.0460384	0.126416	0.0691877	0.0594668	0.138085	0.114531	0.0933771	0.102739	0.051633	0.134268	0.0741583	0.0498194	0.0847646	0.038712	0.0968048	0.0756799	0.0548226	0.0501806				0.185347	0.182872
	Olfr1079	0.0766262	0.0991999	0.130008	0.180785	0.213634	0.181169	0.196726	0.236337	0.172394	0.117455	0.130653	0.0801825	0.109561	0.0665314	0.0455964	0.122397	0.204684	0.084693	0.0548069	0.112782				0.131012	0.144233	0.160237	0.173623	0.149574	0.162651	0.234127	0.239552	0.225281	0.264657	0.267157	0.369108	0.346239	0.236136	0.288908	0.309265	0.256252	0.275005	0.268672	0.235442				0.281724	0.291174
	Olfr1093	0.206901	0.203818	0.287117	0.525126	0.543623	0.9689	0.842542	0.810904	0.580949	0.539956	0.71805	0.401634	0.31159	0.229621	0.195835	0.20982	0.252556	0.221012	0.129645	0.141326				0.302461	0.306716	0.349379	0.437804	0.58601	0.726161	0.967203	0.92341	1.17145	1.22061	1.40839	1.32853	1.32536	1.47944	1.36943	1.24691	1.65031	1.43219	1.45865	1.57729				0.288076	0.364831
	Olfr1104	0.174103	0.156015	0.215126	0.291752	0.29662	0.517663	0.240154	0.362541	0.45023	0.221578	0.257028	0.162046	0.213271	0.217215	0.0803102	0.153261	0.1515	0.162664	0.130745	0.189879				0.126024	0.117388	0.119388	0.139896	0.110156	0.120545	0.157392	0.209244	0.192017	0.198291	0.203754	0.222248	0.200902	0.208578	0.24595	0.184258	0.253591	0.218989	0.319545	0.223237				0.113826	0.112326
	Olfr1364	0.155509	0.319794	0.369525	0.508093	0.913483	1.12589	1.13492	1.40196	1.34222	1.04104	1.40094	0.536545	0.637891	0.533018	0.365352	0.331432	0.348099	0.411198	0.225703	0.263129				0.429202	0.388575	0.61335	0.983024	1.37065	1.53177	1.9302	1.91859	2.33755	2.40718	2.71899	2.50265	2.43872	2.65247	2.57751	2.24555	3.10327	2.71544	2.577	2.72776				0.253064	0.353193
	Olfr1370	0.160607	0.254603	0.313091	0.384949	0.514169	0.53658	0.937787	0.951899	0.817321	0.491235	0.548148	0.402949	0.490732	0.237227	0.121994	0.166178	0.300806	0.189865	0.137261	0.177968				0.297923	0.263013	0.292732	0.32545	0.436366	0.456137	0.543388	0.484212	0.643698	0.641819	0.727826	0.641147	0.660489	0.776817	0.673028	0.661168	0.880033	0.763417	0.75619	0.681426				0.0558676	0.172086
	Olfr1377	0.0719314	0.17678	0.0692002	0.116621	0.110222	0.138984	0.163329	0.267533	0.211681	0.187185	0.300793	0.312598	0.134885	0.162378	0.162151	0.40795	0.282067	0.339616	0.363289	0.107523				0.221947	0.203315	0.187711	0.186464	0.28339	0.337128	0.476263	0.306125	0.394828	0.395021	0.490369	0.411253	0.423733	0.422046	0.446006	0.430905	0.558969	0.455454	0.416915	0.474716				0.16966	0.298111
	Olfr1411	0.0521366	0.0987932	0.0752001	0.17164	0.138939	0.275403	0.295705	0.27057	0.219427	0.105484	0.15208	0.256442	0.142036	0.183935	0.0672614	0.0479103	0.0704683	0.0364162	0.114277	0.0372648				0.170607	0.168171	0.225693	0.336689	0.415578	0.436308	0.565405	0.485748	0.677423	0.609216	0.719741	0.658813	0.64572	0.725057	0.719153	0.637944	0.822376	0.814568	0.857538	0.798993				0.0824169	0.118628
	Olfr1484	0.0746151	0.0759945	0.122798	0.182514	0.117948	0.16146	0.246932	0.197746	0.0888591	0.085559	0.0948113	0.0611708	0.217806	0.175302	0.0837573	0.04349	0.139421	0.119248	0.0771242	0.0882807				0.17701	0.175771	0.260731	0.336727	0.528773	0.589268	0.724874	0.778897	0.963882	0.926819	1.13455	1.03221	0.955498	1.13791	1.02464	0.933113	1.25839	1.15018	1.17325	1.14449				0.0375373	0.0597045
	Olfr1512	0.124464	0.105115	0.10073	0.239296	0.192636	0.157504	0.273406	0.216968	0.212179	0.125629	0.180366	0.191276	0.142098	0.105404	0.102525	0.368411	0.173768	0.109133	0.187004	0.148921				0.0807387	0.10599	0.108844	0.0762971	0.173429	0.120934	0.078514	0.105474	0.088582	0.0663765	0.0903122	0.102397	0.0882859	0.110985	0.0659376	0.0634091	0.109686	0.106341	0.100086	0.0726258				0.0679942	0.0891434
	Olfr2(I7)	0.247854	0.324584	0.306022	0.508693	0.541826	0.690094	0.738646	0.693104	0.740518	0.627309	0.69257	0.519113	0.476822	0.411873	0.225759	0.246144	0.219353	0.283787	0.187331	0.247093				0.0926401	0.0981787	0.160006	0.160945	0.219812	0.203455	0.237285	0.21464	0.292458	0.286388	0.319232	0.30776	0.346416	0.334181	0.291792	0.287117	0.396786	0.342767	0.393216	0.342823				0.187551	0.253251
	Olfr73(MOR-EG)	0.0696026	0.0993804	0.0810212	0.233501	0.174155	0.204362	0.171422	0.109314	0.11576	0.0945447	0.243202	0.142084	0.0458759	0.0800965	0.208011	0.13264	0.145632	0.0864756	0.196736	0.0925346				0.0114132	0.0937475	0.0172866	0.088205	0.0576274	0.036393	0.0954528	0.151828	0.10715	0.133615	0.0696906	0.101934	0.0711826	0.126783	0.0243754	0.168977	0.104239	0.0588662	0.0793007	0.156503				0.0747078	0.165537
	Olfr124(SR1)	0.0401296	0.0697905	0.0667879	0.13022	0.131861	0.195891	0.108659	0.079119	0.059546	0.105716	0.0702179	0.175755	0.0872354	0.100885	0.028581	0.0963351	0.101873	0.0222554	0.119439	0.159225				0.0453818	0.0748965	0.109825	0.130654	0.158615	0.209449	0.276872	0.240742	0.332332	0.456534	0.276704	0.405597	0.293832	0.262699	0.300229	0.314883	0.364866	0.37976	0.275909	0.490829				0.0268477	0.11235
	Olfr160(M72)	0.0892449	0.205178	0.127451	0.273139	0.204077	0.366743	0.20185	0.0951961	0.1863	0.156818	0.246766	0.110581	0.149622	0.097741	0.0397197	0.0591078	0.141632	0.114728	0.0648705	0.0813196				0.0661714	0.0554162	0.0948115	0.0571314	0.06701	0.0588261	0.084329	0.0621187	0.213335	0.0808592	0.221751	0.0737631	0.0825936	0.188069	0.12482	0.103634	0.171413	0.148264	0.13939	0.0870774				0.184945	0.173193
	pCI	0.130757	0.0993664	0.140093	0.108493	0.096855	0.160367	0.151259	0.203746	0.146149	0.139678	0.122346	0.15004	0.171944	0.208658	0.102046	0.168036	0.142572	0.149488	0.104375	0.137157				0.137066	0.164341	0.100882	0.121494	0.105331	0.109031	0.170739	0.129963	0.109217	0.115996	0.109641	0.148115	0.135625	0.167193	0.15531	0.17219	0.136621	0.126446	0.126158	0.140906				0.0787824	0.100852
[truncated: 81 more columns]

## Sheet: 2H
luminescense	10^0	0	90	180	270	360	450	540	630	720	810	900	990	1080	1170	1260	1350	1440	1530	1620	1710			10^-2	0	90	180	270	360	450	540	630	720	810	900	990	1080	1170	1260	1350	1440	1530	1620	1710			10^-4	0	90
	Olfr90	1	1.21664	1.56933	2.0553	2.3253	2.53175	3.25133	4.24144	3.287	3.68737	3.20104	3.89067	3.57313	4.36806	3.82203	3.33212	3.94864	3.63093	3.93249	4.34895				1	0.897885	1.04198	1.11594	1.43762	1.74391	2.00818	2.06938	2.43443	2.8233	2.57667	2.99835	2.72361	2.4142	2.77649	3.3924	2.42726	2.774	3.05122	3.12467				1	0.90166
	Olfr109	1	1.23408	1.27952	1.40995	1.40371	1.2836	1.52434	1.67324	1.14991	0.915952	0.887393	0.995933	0.921609	1.04943	0.856112	1.09256	0.812821	0.787432	0.729441	1.18076				1	0.922518	0.836519	0.854285	0.985156	1.00703	1.00399	0.943457	0.882504	1.23805	1.05543	1.03218	1.00519	0.794149	0.932002	1.01369	0.820467	0.904416	1.09532	0.973642				1	1.31789
	Olfr145	1	1.17846	1.25563	1.35938	1.41191	1.28349	1.32761	1.47519	1.19326	1.0287	0.860382	0.884985	0.714055	0.936413	0.788196	0.627305	0.603691	0.780141	0.709483	0.887362				1	1.12423	0.957639	1.07829	1.0871	1.41823	1.45071	1.68395	1.83145	2.08276	1.79622	2.1705	1.87106	1.59489	2.00814	2.61682	1.82791	1.96648	2.07914	1.97311				1	1.12545
	Olfr167	1	1.59056	2.25195	2.86143	2.95817	3.31056	4.11846	4.55705	3.73039	4.478	4.04225	4.84029	4.69476	5.12955	4.6341	4.19879	4.7617	4.29893	4.13814	4.84625				1	1.51803	2.03491	2.63383	3.40186	4.27022	4.45481	4.57623	5.20408	6.11157	5.53049	6.30227	5.91179	5.08548	6.08036	7.47388	5.56627	6.00898	6.48912	6.27969				1	1.17269
	Olfr211	1	1.376	1.75277	1.90441	2.17366	2.25501	2.83761	3.06557	2.73546	2.86467	2.71722	2.82965	2.61597	3.64376	2.90434	2.667	3.34804	2.97911	2.78172	3.67785				1	1.03149	0.978267	1.09424	1.26807	1.47254	1.55756	1.72695	1.8608	2.25504	2.05106	2.24526	2.19438	1.84204	2.13806	2.76047	1.99297	2.16207	2.41794	2.45796				1	0.999987
	Olfr476	1	1.41381	2.48341	3.69827	4.46916	5.2531	6.35233	7.61494	6.47511	7.37364	6.50678	6.90709	7.33564	7.52164	6.92694	6.53865	7.39533	6.49591	5.8552	7.41224				1	1.14298	1.48624	2.13578	3.01106	4.14284	4.54293	5.11746	5.70202	7.0411	6.019	6.84781	6.64624	5.59692	6.47179	8.14208	6.0176	6.68566	7.25334	7.07776				1	1.0143
	Olfr491	1	1.54844	2.55636	3.91434	4.57006	4.88731	6.19522	7.68774	6.47196	7.20695	5.67158	6.64009	6.95228	7.03548	6.7058	6.81493	6.32147	5.86216	5.57568	6.96654				1	1.04841	1.1284	1.54061	2.01302	2.69551	3.06472	3.43317	3.81898	4.54171	4.22993	4.74715	4.66182	3.90201	4.44162	5.66647	4.46694	4.45562	5.19992	5.40552				1	1.07022
	Olfr502	1	1.28542	1.79969	2.20982	2.38501	2.04123	2.71211	2.95565	2.24399	2.75923	2.07574	1.97387	2.10439	2.38872	1.78179	1.85402	1.90819	1.58039	1.41696	1.84785				1	1.05409	1.1854	1.428	1.97553	2.35455	2.71526	3.0785	3.49653	4.12018	3.37794	4.19546	4.05042	3.44642	4.2381	4.82033	4.05379	4.15012	4.30229	4.57954				1	0.921857
	Olfr549	1	1.17783	1.2287	1.39252	1.51176	1.49663	1.63912	1.97361	1.53145	1.77842	1.43112	1.818	1.95174	2.24256	1.55469	1.65546	2.05312	1.65624	1.98587	2.46775				1	0.955171	0.993589	0.923395	0.905471	0.903153	0.785168	0.682622	0.770553	0.902907	0.734616	0.941916	0.76576	0.564706	0.792328	0.851277	0.55939	0.670295	0.689149	0.794692				1	0.978346
	Olfr556	1	1.23038	1.48564	1.87633	2.16032	2.36875	2.98064	3.66267	2.77537	3.25047	2.691	2.77021	2.80189	2.88993	2.50856	2.30768	2.3127	1.81184	1.77625	2.22945				1	1.02638	1.04901	1.13405	1.4066	1.66476	1.83189	1.88749	2.21788	2.7058	2.29861	2.64863	2.60962	2.05992	2.54486	2.97788	2.30211	2.47845	2.65939	2.75039				1	0.941247
	Olfr876	1	1.46073	1.72339	2.1875	2.2216	2.17555	2.53958	2.87012	2.83825	2.89623	2.57632	2.86531	3.09558	3.32929	3.15637	2.90805	3.0664	2.85721	3.2669	3.80027				1	1.11507	1.05773	1.44218	2.13468	2.30924	2.47141	3.03551	3.18729	3.87105	3.51082	3.9231	3.72601	3.04912	3.84767	4.71043	3.55048	3.89682	3.92562	4.14017				1	0.800173
	Olfr889	1	1.44354	2.21873	2.93242	3.177	2.96104	3.33174	3.7138	2.94606	2.64553	2.22052	2.3848	2.39272	2.48108	2.12845	1.74498	1.37113	1.16932	1.19906	1.49509				1	1.14082	1.55692	1.94595	3.08442	4.02566	4.52655	5.0339	5.87033	7.49226	5.9603	7.06795	7.16824	5.34683	6.79983	7.99925	6.56893	6.81173	7.53128	7.76136				1	1.01945
	Olfr919	1	1.07274	1.13214	1.27796	1.0589	1.0275	1.07273	0.997342	0.924939	0.850425	0.839053	0.72789	0.931302	0.668924	0.746815	0.898819	1.03075	0.647824	0.694798	0.781332				1	1.08207	0.911791	1.07417	1.09433	0.935952	0.963504	0.935645	1.04011	1.14923	0.967438	1.09603	0.873477	0.733016	0.973651	1.00221	0.894959	0.886998	0.73492	1.06487				1	1.09528
	Olfr978	1	1.0354	1.13031	1.00754	0.997931	0.837991	0.855821	0.950869	0.94649	1.03343	0.866752	0.860083	0.904811	0.942644	0.893902	0.860792	0.87372	0.68526	0.820881	1.13151				1	1.00109	0.636406	0.73779	0.679671	0.749574	0.835881	0.728837	0.757717	0.799219	0.695033	0.924497	0.742597	0.594285	0.740607	0.887146	0.747359	0.829933	1.06711	0.75609				1	0.952437
	Olfr979	1	1.47558	1.90516	2.78291	3.054	3.45059	4.40639	5.16121	3.88625	4.42338	3.46149	3.44887	3.15151	3.54366	2.43496	2.60456	2.4306	1.83889	1.95242	2.1199				1	1.02945	1.15144	1.52544	1.91906	2.53492	2.88798	3.29745	3.75369	5.0313	4.41087	5.15914	4.97256	4.25837	5.05361	6.16589	5.06867	5.29978	5.57992	5.82273				1	1.07699
	Olfr982	1	0.991997	1.10091	1.08628	0.99412	0.944512	0.987328	1.05864	0.707995	0.956751	0.671972	0.659971	0.701504	0.810672	0.673101	0.763747	0.725674	0.527919	0.58687	0.802293				1	0.887793	0.834165	0.800918	0.879493	0.97156	1.0742	0.824732	0.90159	0.974172	0.925948	1.14411	0.936101	0.773875	0.87025	1.19627	0.911944	0.777277	0.89401	0.990714				1	0.93633
	Olfr992	1	1.32115	1.7539	2.10089	2.1342	2.13382	2.71368	2.82932	2.59613	3.00115	2.2732	2.66788	2.52378	2.96539	2.65316	2.31324	2.5732	2.40947	2.23469	2.81051				1	1.5603	1.91092	2.53616	2.98586	3.52004	3.51082	3.73009	4.18549	5.17035	4.34155	4.62449	4.4272	3.866	4.67292	5.35701	4.371	4.5206	4.80834	4.86525				1	0.987072
	Olfr1062	1	1.23213	1.34957	1.32553	1.32295	1.20073	1.29703	1.28633	1.04056	1.03406	0.842078	0.758667	0.748789	0.704805	0.704164	0.589896	0.587641	0.535915	0.666332	0.832632				1	1.04945	1.02709	0.971858	1.0658	1.13712	0.973049	1.01549	1.15827	1.25783	1.04691	1.30995	0.984998	0.94046	1.05109	1.19081	0.823311	0.910114	0.956549	0.958252				1	0.959645
	Olfr1079	1	1.26858	1.46954	1.61473	1.51182	1.2115	1.41155	1.36778	1.11328	1.16913	1.01431	0.79891	1.1053	0.993524	0.877159	0.859175	0.691098	0.668903	0.783277	1.11253				1	0.936943	1.03793	1.12763	1.51417	1.80088	2.27077	2.05019	2.28333	2.62042	2.57825	2.681	2.58726	2.16731	2.45535	3.08315	2.28169	2.81067	3.17474	2.83803				1	0.832246
	Olfr1093	1	1.36039	1.69084	2.06036	2.36067	2.56993	3.03888	4.07833	3.33904	3.9722	3.41526	3.6636	3.84255	4.51241	3.87842	3.50198	4.23242	3.50678	3.73786	4.24881				1	1.14836	1.06608	1.28591	1.45414	1.73922	1.91556	1.97105	2.30738	2.62872	2.31366	2.76204	2.51617	2.19421	2.77675	3.07231	2.38047	2.59071	2.70883	2.7344				1	1.01728
	Olfr1104	1	1.18231	1.36366	1.6182	1.71796	1.72254	2.25935	2.47127	1.97099	2.1365	1.82104	2.23161	2.35453	2.56096	1.93288	1.93526	1.99092	1.72491	1.769	2.18387				1	0.985323	0.958671	0.982965	0.946888	1.09015	1.09616	1.17312	1.26207	1.6282	1.56633	1.69026	1.64165	1.18175	1.47864	1.79985	1.34337	1.61245	1.64257	1.77642				1	1.26385
	Olfr1364	1	1.28715	1.80549	2.37091	2.73394	2.8735	3.99669	5.06867	4.02469	4.39505	4.06128	4.3913	4.19916	4.83252	4.21293	3.73664	4.6892	3.69809	4.04341	4.65069				1	1.09128	1.23132	1.55999	2.21554	2.97388	3.57329	4.20692	5.00024	6.1705	5.78746	6.47672	6.16325	5.04217	6.38911	7.56282	5.80813	6.31544	6.92746	6.89192				1	1.08286
	Olfr1370	1	1.32716	1.77979	2.42693	2.61233	2.93082	3.90544	4.58325	3.7264	4.46932	3.90267	3.75991	3.92893	4.07578	3.44123	3.68488	3.59548	3.12103	3.25977	3.86278				1	1.10536	1.28725	1.63032	2.29325	2.81105	2.89027	3.39174	3.82648	4.66835	4.19853	5.04678	4.71827	3.92785	4.62723	5.57553	4.09665	4.59918	4.92662	4.97524				1	0.978006
	Olfr1377	1	1.38577	1.88561	2.49427	2.32829	2.41149	3.03777	3.07021	2.63258	2.65001	2.25812	2.22722	2.26975	2.46657	2.11943	2.0497	2.13828	1.78012	1.82551	2.15434				1	1.09374	1.50107	1.70317	2.60392	3.36514	3.65814	4.10791	4.67413	5.38652	4.87772	5.60458	5.29419	3.87865	5.21697	5.68445	4.15727	4.96969	5.58615	5.31502				1	0.861555
	Olfr1411	1	1.6208	2.09306	2.77839	3.03821	3.35159	4.26312	4.93828	3.93865	4.54843	3.91675	3.94392	4.02364	4.25011	3.55565	3.37237	3.84791	3.17467	3.18524	3.74341				1	1.5218	1.88116	2.57262	3.60752	4.09642	4.216	4.42799	4.97797	5.93503	5.07512	5.70999	5.42598	4.32348	5.22739	6.21558	4.74953	5.25684	5.6426	5.81429				1	1.18545
	Olfr1484	1	1.48681	2.00197	2.60548	2.56129	2.51603	3.15838	3.43966	2.72308	2.47766	2.19584	2.29722	1.98563	2.04881	1.70421	1.56666	1.40767	1.30287	1.12357	1.43396				1	1.07705	1.33378	1.69044	2.63781	3.42624	3.80262	4.161	4.52296	5.91537	4.90104	5.57801	5.93686	4.59006	5.50237	6.86083	5.07622	5.38032	6.2659	6.16822				1	1.18683
	Olfr1512	1	1.07055	1.00097	1.05404	1.06155	0.914721	1.13326	1.03765	0.818356	0.90252	0.790112	0.845098	0.921845	0.923573	0.736167	0.758378	1.05841	0.590536	0.904785	1.09149				1	0.819664	0.799479	0.774537	0.705759	0.720446	0.74651	0.739462	0.708019	0.904466	0.7237	0.946647	0.748019	0.559892	0.776682	0.882498	0.583974	0.708099	0.822735	0.688946				1	0.921146
	Olfr2(I7)	1	1.16688	1.15383	1.19845	1.14004	1.20264	1.50956	1.45223	1.26872	1.55816	1.37751	1.5386	1.7245	1.7703	1.84359	1.85047	1.77792	1.64079	1.93975	2.40585				1	0.977119	0.959459	0.896776	0.892565	0.913762	0.82978	0.759028	0.849187	0.942718	0.830725	0.83959	0.764799	0.556559	0.657275	0.934039	0.665871	0.667058	0.719918	0.719394				1	0.936031
	Olfr73(MOR-EG)	1	1.13114	1.18024	1.17872	1.02192	1.0232	1.19074	1.16737	0.928396	1.07229	0.956485	1.02585	0.780901	1.0603	0.893471	0.889923	0.96535	0.914211	0.859815	0.918098				1	0.966641	0.77389	0.76258	0.749055	0.989861	0.738367	0.763842	0.796272	1.0919	0.860058	0.936709	0.92126	0.773113	0.942394	0.994809	0.92285	0.882721	0.834329	0.975256				1	1.05976
	Olfr124(SR1)	1	1.85068	2.49223	3.2732	3.28407	3.32915	3.87487	4.14234	3.41114	3.38789	2.83925	3.03471	2.73359	2.49274	2.28216	2.13617	2.04675	1.63097	1.45941	1.78114				1	1.21517	1.78603	2.38069	3.37204	4.13585	4.74675	5.13871	5.83202	7.37141	6.67166	7.04158	6.51762	5.18903	6.37814	7.76693	5.9639	6.60182	7.06957	7.13093				1	1.02482
	Olfr160(M72)	1	1.19712	1.25486	1.44217	1.32662	1.15971	1.43523	1.24101	1.32617	1.17142	0.881428	1.11958	0.946293	1.08325	1.0892	1.0452	1.05039	0.838706	0.898772	1.00387				1	0.995397	0.799612	0.798088	0.895791	0.881125	0.896808	0.948374	0.990514	1.37928	1.00248	1.20379	1.13179	0.975523	1.13672	1.1721	0.848462	1.06166	1.0856	1.12656				1	1.20828
	pCI	1	1.01985	1.03352	1.07131	1.03526	1.04433	1.057	1.0401	1.08333	1.08338	1.10973	1.0939	1.06256	1.01916	1.00637	1.08484	1.07041	1.05904	1.09434	1.098				1	0.988943	0.995872	0.993563	1.01588	0.991749	1.01919	1.00169	0.991853	1.0113	0.986927	0.996236	1.01431	1.01051	0.996476	0.991133	0.996316	0.998584	1.01211	1.02612				1	0.999798
s.e.m.		0	90	180	270	360	450	540	630	720	810	900	990	1080	1170	1260	1350	1440	1530	1620	1710				0	90	180	270	360	450	540	630	720	810	900	990	1080	1170	1260	1350	1440	1530	1620	1710				0	90
	Olfr90	0.21402	0.264262	0.318809	0.329107	0.432661	0.437194	0.572672	0.814692	0.695349	0.634396	0.635586	1.19165	0.779969	1.08208	0.840273	0.746987	0.879195	0.928945	0.947338	1.07237				0.178453	0.152595	0.154651	0.192486	0.233733	0.244687	0.288856	0.285682	0.324929	0.382928	0.358287	0.379398	0.378273	0.309332	0.366964	0.445167	0.352089	0.386794	0.400681	0.461585				0.130696	0.187796
	Olfr109	0.141033	0.167621	0.15635	0.17254	0.244662	0.246601	0.23627	0.275416	0.220182	0.111638	0.296907	0.191194	0.234249	0.16668	0.130802	0.212118	0.102785	0.195162	0.130407	0.21285				0.173483	0.128634	0.128026	0.113443	0.134409	0.193385	0.147751	0.206044	0.12758	0.235569	0.195117	0.132999	0.136186	0.119715	0.148379	0.124866	0.113834	0.176274	0.186639	0.143526				0.179755	0.187414
	Olfr145	0.155764	0.190383	0.175267	0.262856	0.216463	0.211778	0.175224	0.209977	0.19909	0.152765	0.166832	0.151829	0.0795424	0.115502	0.149679	0.103739	0.0792591	0.131046	0.0833387	0.176593				0.158538	0.129692	0.120414	0.126028	0.204855	0.159332	0.170213	0.197619	0.229523	0.265396	0.202124	0.288053	0.256849	0.188929	0.226214	0.331768	0.229978	0.295678	0.274123	0.221679				0.123694	0.103234
	Olfr167	0.0919556	0.104887	0.154335	0.199399	0.256175	0.261285	0.475018	0.429939	0.427036	0.494146	0.50725	0.774727	0.777371	0.930382	1.04152	0.911102	1.30207	1.12286	0.975995	1.32061				0.112557	0.171938	0.163521	0.238528	0.285393	0.341338	0.370361	0.384763	0.430448	0.519845	0.487342	0.507589	0.500346	0.417939	0.502157	0.602674	0.500898	0.478553	0.553126	0.572678				0.197388	0.183571
	Olfr211	0.263948	0.315283	0.350037	0.494269	0.495238	0.594115	0.909746	0.821096	0.811629	0.823013	0.867972	0.90919	0.834574	0.976049	0.881733	0.999678	1.08573	1.1048	0.956632	1.31718				0.235279	0.261443	0.188772	0.222461	0.225343	0.290171	0.263754	0.300105	0.333931	0.402727	0.37165	0.398637	0.369408	0.306959	0.390894	0.464284	0.354017	0.375243	0.404207	0.420282				0.111091	0.0844366
	Olfr476	0.25112	0.284371	0.46799	0.670804	0.793843	0.935012	1.13075	1.45849	1.2341	1.47293	1.3634	1.40096	1.68043	1.6666	1.47273	1.32127	1.59783	1.417	1.55048	1.79129				0.135713	0.139806	0.180913	0.221755	0.356491	0.423901	0.46232	0.539734	0.565846	0.728597	0.582502	0.702882	0.642463	0.539727	0.628819	0.837163	0.594109	0.647293	0.715161	0.686553				0.216803	0.259849
	Olfr491	0.192569	0.27487	0.485959	0.599716	0.854888	0.976008	1.00983	1.32653	1.40084	1.92854	1.4349	1.32882	1.87129	1.8883	2.29277	2.05763	1.6869	1.61788	2.05953	2.10512				0.223769	0.167309	0.179723	0.265797	0.326412	0.461518	0.490056	0.561037	0.618998	0.718907	0.696406	0.869265	0.740387	0.643705	0.77814	0.908338	0.727006	0.768116	0.923598	0.881942				0.220203	0.180235
	Olfr502	0.109475	0.187701	0.186125	0.196181	0.228155	0.209292	0.222464	0.298816	0.298617	0.430127	0.333375	0.251615	0.566469	0.388262	0.361195	0.464439	0.537822	0.498628	0.307724	0.548418				0.200611	0.211091	0.19547	0.225245	0.294754	0.337644	0.398248	0.437303	0.530082	0.591016	0.496888	0.638989	0.585823	0.490652	0.671071	0.709412	0.587168	0.593433	0.651362	0.649631				0.0717285	0.0711164
	Olfr549	0.192486	0.205779	0.202403	0.247203	0.299737	0.306431	0.359076	0.352449	0.403213	0.34846	0.368618	0.427286	0.556797	0.394273	0.525486	0.444529	0.486252	0.50677	0.487328	0.55092				0.120689	0.179512	0.168821	0.0912286	0.152712	0.161877	0.0876981	0.0948164	0.137032	0.180837	0.126186	0.154591	0.12214	0.0668084	0.0771653	0.150114	0.0555939	0.0849967	0.107001	0.105191				0.296052	0.253567
	Olfr556	0.076522	0.101182	0.091593	0.124567	0.134009	0.223607	0.240569	0.297464	0.276656	0.282724	0.250467	0.223605	0.331369	0.258208	0.202591	0.227615	0.177647	0.230005	0.156505	0.191847				0.0641256	0.0561482	0.0557048	0.0637219	0.0785037	0.0874141	0.0862681	0.0979474	0.109203	0.128946	0.119251	0.124292	0.129098	0.112195	0.144198	0.153754	0.107893	0.134519	0.126671	0.140211				0.0843382	0.0625377
	Olfr876	0.0463033	0.0521243	0.0847115	0.103559	0.1623	0.186278	0.377759	0.360585	0.140386	0.524738	0.391666	0.322287	0.519802	0.760435	0.548577	0.400939	0.443139	0.543218	0.350781	0.746574				0.31469	0.297615	0.299634	0.343112	0.485047	0.520043	0.562403	0.696154	0.71494	0.909667	0.805981	0.881615	0.839025	0.683423	0.86585	1.08625	0.815718	0.870441	0.883674	0.921486				0.146527	0.0982099
	Olfr889	0.176915	0.251593	0.358323	0.389583	0.416274	0.385161	0.602942	0.595617	0.375487	0.403331	0.28142	0.312718	0.349193	0.408634	0.279796	0.314433	0.214207	0.156747	0.208171	0.224486				0.262361	0.235464	0.300742	0.390918	0.591935	0.778767	0.85511	0.944612	1.09355	1.40314	1.12531	1.32576	1.3372	1.03397	1.27318	1.49151	1.27808	1.27912	1.4143	1.55354				0.0226146	0.0175799
	Olfr919	0.177036	0.250346	0.209792	0.179919	0.210884	0.24956	0.252474	0.210069	0.23301	0.179455	0.243898	0.176622	0.21216	0.172329	0.171709	0.183603	0.220847	0.161369	0.224586	0.148092				0.227889	0.260144	0.184845	0.194069	0.206573	0.165506	0.215847	0.217398	0.209275	0.215472	0.169976	0.193355	0.152469	0.172593	0.172403	0.178754	0.210542	0.243228	0.164115	0.20042				0.270017	0.261042
	Olfr978	0.159551	0.190152	0.201005	0.24622	0.156757	0.162566	0.198566	0.111384	0.139108	0.230311	0.172771	0.182123	0.161054	0.186873	0.126511	0.159097	0.209565	0.0939233	0.103862	0.266493				0.113244	0.0977056	0.15387	0.140907	0.089621	0.0931994	0.116364	0.0814422	0.10364	0.116859	0.11843	0.0965042	0.0651983	0.117717	0.0929138	0.122007	0.173994	0.0896887	0.199542	0.060988				0.108206	0.125086
	Olfr979	0.189457	0.229981	0.297902	0.374153	0.475335	0.471764	0.595309	0.757416	0.539083	0.628668	0.482837	0.545161	0.43557	0.490943	0.425797	0.364613	0.370208	0.251301	0.324953	0.289998				0.11184	0.0854016	0.0930187	0.125234	0.181455	0.228249	0.233494	0.296187	0.307875	0.494305	0.384212	0.408706	0.443966	0.365208	0.409243	0.491995	0.425914	0.428714	0.485247	0.469609				0.124338	0.1741
	Olfr982	0.178384	0.197117	0.254886	0.153536	0.222659	0.162085	0.217876	0.195871	0.124505	0.125468	0.131176	0.0847892	0.106459	0.170917	0.122774	0.143363	0.127451	0.0774437	0.103681	0.148232				0.0468152	0.0897664	0.0661042	0.0817608	0.0800123	0.062919	0.163121	0.0898222	0.114656	0.0480514	0.0565786	0.0852841	0.107607	0.0408415	0.0980583	0.18713	0.1887	0.0554932	0.117608	0.0439094				0.105865	0.0706978
	Olfr992	0.0597137	0.0564965	0.126436	0.0955527	0.114027	0.110095	0.175699	0.243165	0.135761	0.226742	0.168067	0.210583	0.190827	0.251623	0.289943	0.190078	0.245495	0.203883	0.313099	0.122613				0.0761657	0.125094	0.118104	0.17028	0.216384	0.236299	0.222967	0.228616	0.242038	0.324927	0.272138	0.299015	0.275034	0.220212	0.256337	0.383822	0.347913	0.278739	0.275848	0.311208				0.0906469	0.0686978
	Olfr1062	0.143896	0.17373	0.192154	0.17379	0.163593	0.206901	0.302972	0.340959	0.329431	0.2493	0.175996	0.145075	0.192276	0.270314	0.133762	0.0730997	0.159485	0.0603066	0.0858549	0.179493				0.118707	0.155849	0.132455	0.109328	0.117839	0.148511	0.140031	0.0871411	0.141294	0.201481	0.119095	0.181546	0.0963375	0.112294	0.102319	0.128213	0.0998729	0.164876	0.0863159	0.091677				0.0329656	0.0855652
	Olfr1079	0.0652132	0.0851686	0.0977333	0.137532	0.130999	0.0881621	0.121072	0.320745	0.0768006	0.0834549	0.0983709	0.139963	0.287324	0.297605	0.193454	0.156976	0.127938	0.131813	0.0909714	0.218959				0.0992113	0.0671039	0.08762	0.0850546	0.106923	0.157661	0.192379	0.167225	0.165532	0.207082	0.198929	0.206589	0.219115	0.152434	0.182188	0.246574	0.16289	0.204627	0.240924	0.226627				0.146643	0.154249
	Olfr1093	0.0903546	0.221946	0.234104	0.192915	0.207739	0.389272	0.342566	0.49916	0.608964	0.516125	0.703601	1.00885	0.940481	0.997971	1.21838	0.944474	1.34236	1.14654	1.10251	1.65642				0.146161	0.143521	0.137433	0.156797	0.173485	0.180758	0.226059	0.22816	0.253608	0.309428	0.298639	0.293242	0.272591	0.227626	0.296717	0.32022	0.277405	0.316553	0.303386	0.300038				0.17401	0.148701
	Olfr1104	0.168792	0.284316	0.210275	0.216804	0.218114	0.238624	0.27739	0.456973	0.28531	0.255664	0.278962	0.489554	0.496674	0.443274	0.335911	0.316914	0.543135	0.326	0.526025	0.435635				0.0319842	0.0816737	0.0977309	0.0631747	0.0849879	0.0829131	0.0975145	0.0733386	0.114736	0.11493	0.129916	0.131932	0.142737	0.0749583	0.0701838	0.295833	0.176858	0.0365575	0.0592542	0.144845				0.0758641	0.105139
	Olfr1364	0.203806	0.221304	0.284224	0.347264	0.406364	0.423734	0.582525	0.777086	0.588216	0.730284	0.708498	0.664653	0.663198	0.837876	0.753091	0.732757	0.988163	0.881008	1.06392	0.743819				0.323178	0.276758	0.340756	0.412326	0.543143	0.686376	0.822405	0.970247	1.14777	1.41138	1.35065	1.49292	1.44267	1.15943	1.46617	1.72919	1.35535	1.45029	1.58784	1.59848				0.0910398	0.153413
	Olfr1370	0.136098	0.230431	0.242081	0.345882	0.308904	0.335192	0.550462	0.624762	0.690558	0.755398	0.84859	0.765774	0.872807	0.995437	0.969278	0.766227	1.11092	0.782891	0.809809	1.14081				0.12882	0.15556	0.160718	0.190072	0.212313	0.268307	0.276131	0.337797	0.350327	0.503612	0.402656	0.48139	0.499683	0.358479	0.480642	0.508916	0.388698	0.44944	0.496189	0.491789				0.215089	0.205546
	Olfr1377	0.12432	0.133767	0.269649	0.252165	0.250881	0.318658	0.337445	0.481598	0.364082	0.274906	0.252547	0.436434	0.431784	0.227901	0.430672	0.201902	0.274855	0.381075	0.296687	0.324542				0.121076	0.147394	0.167935	0.183225	0.245391	0.306	0.357371	0.38267	0.460054	0.481638	0.42189	0.506394	0.554896	0.333586	0.493554	0.559673	0.391754	0.426295	0.555157	0.514217				0.122794	0.160299
	Olfr1411	0.00144385	0.029326	0.0484441	0.0437592	0.117616	0.0657941	0.0444701	0.0903551	0.043194	0.130436	0.0520703	0.217109	0.103762	0.129685	0.217139	0.237956	0.261403	0.162898	0.234978	0.275811				0.0789497	0.0964933	0.174908	0.157934	0.228481	0.247889	0.295241	0.296228	0.313967	0.344161	0.350482	0.340344	0.360457	0.338684	0.304222	0.354804	0.301397	0.294633	0.3377	0.402554				0.0798945	0.0988705
	Olfr1484	0.0972953	0.108462	0.14224	0.252834	0.217852	0.179422	0.221642	0.298044	0.250876	0.271801	0.1753	0.281007	0.19866	0.146482	0.219767	0.274087	0.185159	0.156587	0.0945745	0.165472				0.123424	0.105344	0.132314	0.152974	0.233297	0.30815	0.34097	0.385067	0.39545	0.524527	0.455681	0.492708	0.518516	0.414193	0.492962	0.657685	0.473685	0.483203	0.555437	0.568445				0.0824901	0.16766
	Olfr1512	0.193033	0.198896	0.236813	0.22478	0.215517	0.185993	0.20747	0.179881	0.177801	0.147869	0.11497	0.165528	0.209706	0.19616	0.159796	0.208669	0.264107	0.124369	0.128641	0.18156				0.0548958	0.0516916	0.0506923	0.0731315	0.0448598	0.0446598	0.0786659	0.0413113	0.0344613	0.111206	0.0393038	0.0592175	0.0560662	0.0225439	0.0364403	0.106127	0.1224	0.0859749	0.0813893	0.0551081				0.10769	0.0823753
	Olfr2(I7)	0.410087	0.480233	0.485814	0.57483	0.605944	0.555735	0.715127	0.799922	0.677512	0.890838	0.767713	0.860801	0.852956	0.992604	0.973937	0.957627	0.928691	0.945784	1.03192	1.27011				0.217133	0.249222	0.22606	0.186172	0.231357	0.203393	0.183949	0.161712	0.226776	0.231246	0.166968	0.189133	0.165868	0.173591	0.172928	0.177979	0.134533	0.129785	0.133006	0.130311				0.205992	0.288025
	Olfr73(MOR-EG)	0.0788849	0.199545	0.144562	0.154635	0.146362	0.143789	0.192187	0.179606	0.122723	0.0981866	0.158338	0.0641306	0.158178	0.0915894	0.0791541	0.126157	0.185961	0.0829096	0.059598	0.11372				0.06771	0.0735672	0.0576518	0.0419823	0.0738666	0.0856617	0.0841139	0.0541339	0.0789252	0.0576855	0.066142	0.0495871	0.101303	0.0487205	0.0811898	0.0732172	0.0906995	0.127483	0.110487	0.067295				0.204474	0.160519
	Olfr124(SR1)	0.0550147	0.0960443	0.0989591	0.149938	0.157081	0.17039	0.180746	0.16268	0.442145	0.44362	0.243987	0.275276	0.358273	0.392147	0.250435	0.294932	0.323022	0.282787	0.207493	0.271546				0.144617	0.179875	0.185786	0.270495	0.380141	0.428926	0.502695	0.568622	0.608725	0.760069	0.754629	0.828729	0.687897	0.557745	0.696054	0.799321	0.619492	0.678204	0.725361	0.773256				0.133217	0.0974577
	Olfr160(M72)	0.0134932	0.0951708	0.143562	0.178547	0.0833065	0.080598	0.0775502	0.274541	0.0917485	0.135575	0.0508095	0.125048	0.196487	0.0418809	0.141494	0.145132	0.0667457	0.0266419	0.13222	0.147669				0.285968	0.226305	0.191267	0.233738	0.209563	0.250517	0.268857	0.252242	0.220612	0.306215	0.242142	0.302873	0.269437	0.243734	0.281177	0.25754	0.176179	0.247247	0.25215	0.267675				0.116641	0.16786
	pCI	0.217917	0.194955	0.174276	0.174463	0.172833	0.168598	0.163352	0.175715	0.218197	0.183512	0.252169	0.204412	0.186413	0.194017	0.215242	0.194372	0.242961	0.163581	0.219454	0.21058				0.148545	0.182294	0.164831	0.171799	0.113551	0.173841	0.118419	0.171339	0.185496	0.133973	0.195759	0.170296	0.119732	0.139016	0.179406	0.235692	0.163254	0.158076	0.123077	0.140307				0.176074	0.184893
[truncated: 81 more columns]

## Sheet: MB
luminescense	10^0	0	90	180	270	360	450	540	630	720	810	900	990	1080	1170	1260	1350	1440	1530	1620	1710			10^-2	0	90	180	270	360	450	540	630	720	810	900	990	1080	1170	1260	1350	1440	1530	1620	1710			10^-4	0	90
	Olfr90	1	0.96023	1.13731	1.32338	1.40582	1.34549	1.53437	1.52538	1.92934	1.59822	1.81871	2.10479	1.63177	1.64416	1.96121	2.14766	2.33852	1.68045	1.85121	2.1121				1	1.10531	1.06723	1.11021	1.05054	1.29511	1.24092	1.22934	1.29112	1.05461	1.31357	1.39931	1.25414	1.6845	1.27145	1.5258	1.65889	1.77954	1.68902	1.73633				1	0.980371
	Olfr109	1	1.50638	2.96626	4.8693	6.8368	6.18262	7.91868	8.46429	9.70332	8.31433	8.47991	7.78454	7.8557	7.35665	8.28148	9.67623	8.82559	6.50392	6.24948	6.61069				1	1.62587	3.96261	5.79851	7.87675	11.4687	10.9909	13.1526	15.2649	12.6219	16.5885	17.4048	16.4531	20.3381	16.0349	18.6903	18.072	17.9406	19.026	18.2254				1	1.09322
	Olfr145	1	1.89065	4.40833	6.30403	8.30663	7.61133	9.43074	9.36364	10.0282	8.56125	8.31658	8.53962	7.56678	7.00767	7.22335	8.50865	8.06308	6.27672	5.75249	6.17894				1	1.2132	2.82558	4.19146	6.40672	8.88087	9.13849	10.5341	11.7693	10.1742	13.1932	13.3315	13.1819	15.2701	12.334	13.7775	13.6892	14.0563	13.8642	13.5215				1	1.17132
	Olfr167	1	1.26826	2.2887	3.37799	4.75121	4.51361	5.72213	6.06603	6.66876	5.80213	6.02026	6.21847	5.6812	5.50243	6.215	7.35396	7.25606	6.08229	5.29817	6.48185				1	1.35311	1.86897	2.42971	3.2682	4.20348	4.79015	5.57492	6.49249	5.56362	7.05434	7.70016	7.71105	9.19129	7.81626	9.11801	8.69558	8.54345	9.606	8.86217				1	0.972106
	Olfr211	1	0.93045	1.07338	1.3023	1.5155	1.44593	1.77285	1.83949	2.01245	1.98543	1.77923	1.7722	1.89549	1.73307	2.17357	2.57589	2.35421	1.75147	1.74172	2.09594				1	1.07129	1.06435	0.994946	1.08501	1.1801	1.10929	0.968796	1.26134	1.02618	1.14739	1.04568	1.1028	1.35592	1.15427	1.28971	1.2305	1.48918	1.34986	1.38677				1	1.08188
	Olfr476	1	1.40491	3.32766	5.46772	7.61512	7.25759	8.94828	9.84423	10.3256	9.56782	9.48301	9.24421	8.88447	8.86714	8.69529	10.988	10.6311	8.79006	8.09159	9.30582				1	1.25834	2.10876	3.28803	5.3447	7.80225	8.16387	9.48723	10.6693	9.6149	11.6451	12.6261	11.4006	14.008	11.8103	14.1647	13.0657	13.2845	13.8949	12.5743				1	0.987375
	Olfr491	1	1.38689	2.43279	3.39872	3.87102	3.63227	4.11402	3.87452	3.86992	3.52179	3.1295	2.85021	2.347	2.34566	2.46486	2.7365	2.39796	1.81241	1.68953	2.09408				1	2.01513	3.63536	5.01595	7.67158	10.1739	9.90019	11.5334	11.8142	10.809	13.1013	13.8348	13.3186	14.4332	12.6165	14.2813	13.6472	15.0355	14.4716	13.663				1	1.16246
	Olfr502	1	1.29619	2.55923	3.78927	4.9922	5.04949	6.1535	6.32594	7.21095	6.09395	6.2237	6.14416	5.70823	5.27011	5.84915	6.81915	6.95941	5.37276	4.81302	5.44729				1	1.31986	1.96747	2.87919	4.08317	5.55138	6.17705	6.8236	7.42936	6.71383	8.41641	9.20125	8.53413	10.3871	8.21606	9.72231	9.80519	10.0217	9.98015	9.46448				1	1.11319
	Olfr549	1	0.897896	0.967831	1.08162	1.03268	0.876278	1.09818	1.20621	1.32581	0.948854	0.938351	1.10442	1.06745	0.890986	1.04712	1.20559	1.42349	1.02914	1.00644	1.22299				1	1.1038	1.09302	1.01514	1.17541	1.14468	1.06156	0.930003	1.05937	0.988092	1.30233	1.12139	1.31677	1.09297	1.11375	1.55256	1.19885	1.2586	1.37984	1.08865				1	1.14894
	Olfr556	1	0.9763	1.50904	1.90954	2.351	2.12373	2.44008	2.51878	2.86296	2.48524	2.40986	2.31806	2.14157	1.9826	2.29728	2.57675	2.63794	2.00084	1.77453	2.04202				1	1.26319	1.57724	1.71443	2.02816	2.62796	2.54693	2.68391	2.89355	2.56352	3.10046	3.13867	2.88073	3.48315	2.85381	3.26521	3.17621	3.16421	3.33858	2.92723				1	1.08377
	Olfr876	1	1.95854	3.73234	5.12596	6.55202	5.5649	7.17234	7.4789	8.22087	6.91508	6.97677	7.33331	6.79411	7.04991	7.38772	8.59188	8.88111	6.99549	6.79285	7.47879				1	2.05803	4.19258	5.63171	7.426	10.213	9.97179	11.1664	12.084	10.3894	13.2445	13.5975	12.2783	15.2153	13.3122	15.1215	13.7332	14.2355	14.4348	13.4634				1	1.07201
	Olfr889	1	1.49167	3.25561	5.34287	7.51654	7.25295	8.82684	9.14456	10.1491	8.78241	8.93315	8.92854	8.29677	7.59499	8.31132	9.94691	8.77722	6.89942	6.53396	7.18319				1	1.33804	1.9708	2.65581	4.19396	6.25744	7.16836	8.0288	10.3013	8.69898	11.8837	12.2271	11.8599	14.0585	11.7552	14.3536	13.5164	14.5696	15.1366	14.0635				1	1.01595
	Olfr919	1	0.953719	1.03032	1.04854	1.245	1.06853	1.10925	1.10801	1.00747	1.00775	0.984049	0.752747	0.789277	0.903294	0.870899	0.906372	1.00395	0.756746	0.712301	0.944161				1	1.01088	1.15188	1.07847	1.15482	1.19456	1.13647	1.01235	1.18898	0.937943	1.08308	1.17509	0.983852	1.27216	0.80048	1.19643	1.04055	1.13277	1.12923	1.16557				1	1.02082
	Olfr978	1	0.909288	0.93762	1.09262	1.07799	0.834169	1.04791	1.07238	1.28018	1.05436	0.811718	0.978798	0.872188	0.849557	0.929827	1.08592	1.15992	1.02981	0.897146	0.838537				1	1.30351	0.987858	0.950409	0.951831	1.23634	1.14101	1.12189	1.31004	1.09296	1.25995	0.95376	1.14352	1.35815	1.0794	1.09047	1.13568	0.933036	1.25367	0.909696				1	1.04771
	Olfr979	1	1.12586	2.21322	3.59476	5.30707	5.77458	7.2693	7.64303	8.44345	7.15345	7.85963	7.31984	6.90239	6.80761	6.81469	8.60294	7.91962	6.39836	5.56023	6.15919				1	1.08481	1.3054	1.89536	2.88036	4.51023	5.26979	6.20448	7.30754	6.44909	8.72104	9.39681	9.30599	11.207	9.85867	11.4158	11.1932	11.798	11.7164	11.202				1	1.075
	Olfr982	1	1.07973	1.20514	1.20311	1.23045	1.13086	1.34681	1.22169	1.3775	1.07082	1.1595	1.30446	1.14963	1.14759	1.16228	1.1895	1.4443	1.01934	0.756777	1.27804				1	1.18356	1.39373	1.18848	1.19443	1.39283	1.0846	1.07932	1.25616	1.00307	1.44792	1.43333	1.4188	1.63354	1.0757	1.77903	1.37714	1.48864	1.50089	1.47414				1	1.0179
	Olfr992	1	0.894337	1.22279	1.61732	2.29541	2.29207	2.99765	3.35624	4.02624	3.71789	3.96886	3.85454	3.83144	4.11986	4.37158	5.46913	5.70344	4.54355	4.07282	5.00805				1	1.07941	1.11032	1.10772	1.14287	1.23854	1.17984	1.28424	1.55824	1.48614	1.66514	2.05462	1.80978	2.23133	1.86928	2.27808	2.14137	2.2995	2.52682	2.30234				1	1.05546
	Olfr1062	1	0.886874	1.0813	1.23877	1.36301	1.12737	1.34699	1.19451	1.24467	1.07387	0.854766	0.952462	0.792235	0.788911	0.796365	0.877422	0.848637	0.559883	0.494531	0.665648				1	1.12242	1.26468	1.06609	1.333	1.37143	1.14572	1.19332	1.1695	0.97413	1.16164	1.13817	1.21803	1.26631	1.10434	1.2074	1.27792	1.22454	1.17354	1.12151				1	1.09947
	Olfr1079	1	0.994871	1.63867	2.42466	3.16831	3.32391	4.50343	4.5657	4.59905	4.05319	4.29929	3.99613	3.65543	3.71113	3.99842	4.87654	4.899	3.98284	3.67388	4.55147				1	1.18713	1.36901	1.34295	1.52746	1.74652	1.99382	2.4164	2.89908	2.42286	3.10163	3.31424	2.94224	3.81439	3.45913	3.73854	3.83314	4.12202	4.74177	4.1315				1	0.935084
	Olfr1093	1	1.40113	2.82606	4.07657	4.94986	4.5951	5.6271	5.69414	6.28234	5.35882	5.36841	5.48509	5.33858	4.89396	5.57991	6.42092	6.55773	5.17047	4.82997	5.62559				1	1.51974	2.86809	3.77546	5.11559	7.43646	7.45252	8.20195	9.22634	8.0903	9.72292	10.6645	10.2308	11.8184	9.71523	11.4245	11.0035	11.1477	12.1054	10.6579				1	0.984415
	Olfr1104	1	1.02222	1.25478	1.79163	2.55906	2.23795	3.09599	3.15793	4.06145	3.21906	2.85154	2.96121	2.92572	2.82294	3.09026	3.92466	3.7004	3.00393	2.68451	2.67597				1	1.13515	1.33444	1.26205	1.44205	1.96804	1.8399	1.9449	2.76783	2.33256	3.0875	3.09998	3.14755	3.7732	3.14248	3.83274	3.89427	3.72585	3.68649	3.45358				1	1.00031
	Olfr1364	1	0.869221	1.04519	1.42458	1.90344	2.24594	2.99569	3.2562	3.69217	3.71254	3.53747	4.13901	3.40165	3.65844	4.61152	5.23931	5.65691	4.36871	3.686	4.58001				1	1.1563	1.14875	1.21553	1.35759	1.53456	1.54713	1.3929	1.70908	1.6764	1.98886	2.1678	2.36282	3.02569	1.93834	2.83659	3.06319	2.78186	3.47879	2.73624				1	0.933678
	Olfr1370	1	0.930981	1.18871	1.45221	1.84451	1.76609	2.24321	2.19104	2.63034	2.46458	2.39044	2.37277	2.52895	2.58594	2.81349	3.24146	3.47791	2.73333	2.75341	3.13022				1	1.12236	1.20093	1.28255	1.34937	1.73452	1.83771	1.8077	2.05566	1.80892	2.34533	2.39195	2.42404	2.87956	2.32798	2.4746	3.03315	2.9942	3.06957	2.96814				1	1.01463
	Olfr1377	1	1.56156	3.38232	5.1185	7.02094	6.1957	7.61963	8.615	9.33901	8.19998	7.18601	7.32916	6.5318	6.58422	7.21808	8.47815	8.68643	5.50457	4.82691	5.93812				1	1.15466	1.65436	2.91636	4.44038	6.43919	6.88479	8.34414	9.55722	8.65235	11.0154	11.0921	11.8505	13.6799	11.3061	12.9155	12.6383	12.5086	13.2478	11.794				1	1.1275
	Olfr1411	1	1.0788	2.47443	4.20498	6.4275	6.16754	8.24416	8.87817	9.94793	8.69796	8.78225	8.38584	7.89681	7.75551	8.04721	9.96944	9.27115	7.54059	6.75013	7.76341				1	1.17637	1.55942	2.07091	3.42095	5.02569	5.73867	6.95235	8.16152	7.3643	9.07158	9.95089	9.71153	11.7746	10.088	12.0904	11.4754	11.3326	12.4405	11.0217				1	1.11101
	Olfr1484	1	1.54355	3.33554	4.71177	6.25732	6.0164	7.02451	7.23145	8.17449	6.65744	6.53483	6.66869	5.88906	5.56992	5.67426	6.80901	6.37754	5.1831	4.52458	5.51812				1	1.27243	2.36352	3.25329	5.15367	7.2354	7.52048	8.23292	9.53531	8.01756	10.2208	10.8307	9.90072	12.2622	9.70591	12.0879	11.0543	11.7229	10.7095	10.8321				1	0.920451
	Olfr1512	1	0.969723	1.3512	1.35163	1.89345	1.70964	2.23508	2.37403	2.6855	2.71447	2.679	2.71939	2.24555	2.43937	2.57608	3.44987	3.46869	2.96827	2.9519	2.96202				1	1.01596	1.01761	0.935637	1.13294	1.21383	1.07694	1.25644	1.14041	1.00914	1.2891	1.46324	1.22711	1.80823	1.18953	1.64245	1.61632	1.65677	1.80156	1.64129				1	1.05099
	Olfr2(I7)	1	0.912247	1.00473	1.17807	1.19558	0.950667	0.96381	1.01848	1.09912	0.919339	0.867241	0.813934	0.792537	0.685872	0.920019	1.09623	1.10722	1.06669	0.827569	1.00548				1	1.26751	1.16795	1.07275	1.09546	1.22434	0.984413	1.0734	0.880082	0.682676	0.945489	0.805449	0.876429	0.899502	0.800245	0.908634	0.922339	0.764808	0.925759	0.699242				1	1.08864
	Olfr73(MOR-EG)	1	0.848775	0.914967	1.11666	1.14878	1.00893	1.11609	1.26792	1.28731	1.24824	1.23244	1.1234	1.15092	1.06908	1.10877	1.30106	1.50369	1.24655	1.0042	1.04111				1	1.12531	1.34111	0.956167	1.09445	1.293	1.21519	1.26097	1.20442	1.06287	1.29182	1.17496	1.20751	1.41976	1.07568	1.52656	1.28609	1.38215	1.23921	1.18471				1	0.899901
	Olfr124(SR1)	1	0.969118	1.33558	1.69559	1.89636	1.67523	2.26662	2.28197	2.54135	2.29377	2.23148	2.06986	1.67915	1.75526	1.84687	1.9823	2.12662	1.70554	1.65311	1.68891				1	1.14111	1.28218	1.22686	1.21254	1.70547	1.23728	1.44562	1.60333	1.38607	1.93364	1.96351	2.06231	2.36231	1.83328	2.36576	2.41134	2.3155	2.78929	2.35133				1	1.09199
	Olfr160(M72)	1	0.822172	0.996559	1.39776	1.60241	1.88792	2.34097	2.29697	2.87615	2.73202	2.47254	2.33316	2.25168	2.4572	2.50381	2.93874	2.71622	2.14386	1.7943	2.09556				1	1.13711	1.22814	1.06868	1.14609	1.32129	1.08841	1.5075	1.60238	1.47793	1.88685	2.22212	2.11906	2.65909	2.28904	2.61252	2.86039	3.08454	2.71301	2.52872				1	1.14352
	pCI	1	1.02288	1.01358	1.02494	1.0114	1.01234	1.00897	1.00885	1.01177	1.02134	1.02136	1.00847	1.0204	1.00824	1.00554	1.00616	1.0239	1.00369	1.01451	1.01856				1	1.00119	1.00594	1.00485	1.00685	1.00827	1.00705	1.00462	0.994418	1.01603	1.00644	0.991544	0.992561	0.998084	1.00758	0.994309	1.00717	0.99534	1.00607	1.00125				1	1.06363
s.e.m.		0	90	180	270	360	450	540	630	720	810	900	990	1080	1170	1260	1350	1440	1530	1620	1710				0	90	180	270	360	450	540	630	720	810	900	990	1080	1170	1260	1350	1440	1530	1620	1710				0	90
	Olfr90	0.366771	0.338955	0.436741	0.410225	0.491725	0.451564	0.481172	0.54089	0.585991	0.437987	0.570554	0.589544	0.451938	0.495651	0.601211	0.688118	0.745089	0.518556	0.565034	0.702617				0.157523	0.195041	0.149774	0.14355	0.1407	0.179215	0.209838	0.160135	0.201692	0.18608	0.197652	0.174631	0.236369	0.255583	0.149578	0.285647	0.214265	0.207165	0.202638	0.255576				0.47089	0.531422
	Olfr109	0.0264355	0.0406418	0.0646098	0.120934	0.160652	0.121941	0.35273	0.475443	0.246879	0.334401	0.380016	0.261005	0.569628	0.204753	0.470064	0.541656	0.535637	0.499921	0.505799	0.419713				0.0920174	0.141855	0.370072	0.382274	0.552807	0.788208	0.756516	0.883854	1.0442	0.888961	1.12666	1.17933	1.08413	1.49184	1.1153	1.29536	1.26532	1.17304	1.37171	1.20112				0.160692	0.157499
	Olfr145	0.0117489	0.0768093	0.176859	0.216229	0.30185	0.203929	0.314735	0.505053	0.552611	0.314586	0.12212	0.447943	0.246794	0.154938	0.190139	0.409286	0.338154	0.0900194	0.0798162	0.285398				0.0944952	0.149425	0.219013	0.319692	0.45079	0.638706	0.67322	0.721867	0.86613	0.849011	1.11701	1.09445	0.909133	1.05667	0.833277	0.924414	0.948751	0.992405	1.07593	1.05728				0.0323299	0.0791116
	Olfr167	0.0723532	0.0715729	0.170031	0.183849	0.249811	0.298307	0.401471	0.322976	0.529666	0.445312	0.539746	0.474699	0.374178	0.577059	0.777447	0.923587	0.965822	0.960312	0.79666	1.06067				0.179275	0.305501	0.325755	0.311447	0.447357	0.630962	0.639604	0.721844	0.88939	0.711512	0.979338	1.06955	1.04765	1.3273	1.091	1.33466	1.26577	1.21715	1.43912	1.24991				0.207885	0.245452
	Olfr211	0.220495	0.221024	0.271592	0.262358	0.248739	0.234652	0.292525	0.323951	0.373585	0.349002	0.318388	0.321909	0.313869	0.433185	0.425359	0.41634	0.49314	0.317281	0.301869	0.408496				0.145223	0.220602	0.216207	0.181269	0.202029	0.187403	0.186281	0.174211	0.190387	0.188645	0.163478	0.1378	0.160378	0.159186	0.189466	0.13763	0.149239	0.155493	0.175771	0.175984				0.328417	0.278226
	Olfr476	0.0835811	0.114303	0.348979	0.340846	0.565811	0.529273	0.747753	0.740453	0.70589	0.691906	0.897563	1.07348	0.883597	0.890015	0.883349	1.22886	1.5015	1.58414	0.883047	1.47884				0.0460124	0.0640092	0.157395	0.140713	0.255505	0.323014	0.487941	0.520305	0.416954	0.378029	0.424557	0.532849	0.782414	0.718644	0.462443	0.635732	0.828243	0.571631	0.867185	0.666252				0.0251713	0.171441
	Olfr491	0.0458454	0.293925	0.744501	1.21885	1.43066	1.45664	1.74153	1.8797	2.03106	1.8969	1.74408	1.65347	1.47884	1.49934	1.61632	1.85808	1.54011	1.2047	1.14721	1.5247				0.247279	0.364275	0.7158	0.888979	1.38203	1.95498	1.95723	2.06697	2.1413	1.96656	2.51279	2.56478	2.46168	3.01998	2.38569	2.81202	2.596	2.78579	2.76778	2.50985				0.15615	0.203219
	Olfr502	0.102969	0.154354	0.282593	0.345134	0.373975	0.439122	0.5398	0.649906	0.604541	0.567812	0.505138	0.792391	0.551844	0.551219	0.546632	0.750373	0.76475	0.960333	0.809806	0.836692				0.108998	0.146958	0.224158	0.239076	0.316242	0.606726	0.520525	0.527959	0.586407	0.560025	0.689429	0.837954	0.788604	0.884355	0.644895	0.920611	0.980937	0.932443	0.872046	0.836198				0.095056	0.0974993
	Olfr549	0.332528	0.235883	0.257149	0.262566	0.321495	0.243672	0.290849	0.321884	0.355524	0.234562	0.252661	0.309968	0.260475	0.284154	0.264706	0.311179	0.345565	0.251031	0.245119	0.302614				0.106239	0.17548	0.162821	0.122298	0.24957	0.105665	0.13395	0.0865701	0.11378	0.0921579	0.237185	0.125666	0.110878	0.127051	0.196332	0.12006	0.134384	0.125425	0.173572	0.138775				0.313925	0.368839
	Olfr556	0.0898558	0.0841837	0.107366	0.16597	0.162355	0.147948	0.185973	0.218551	0.202677	0.194149	0.212127	0.155054	0.141381	0.159147	0.184072	0.219901	0.173786	0.134255	0.119526	0.178519				0.0388205	0.0360121	0.0688063	0.0564639	0.0577147	0.0757125	0.110608	0.0848257	0.0807951	0.105537	0.182171	0.142362	0.125166	0.119119	0.109911	0.137274	0.15765	0.0973307	0.0923553	0.0851593				0.0373112	0.0592589
	Olfr876	0.0647311	0.108419	0.184452	0.357762	0.347302	0.268168	0.360272	0.347777	0.385339	0.505765	0.456434	0.469015	0.63342	0.525421	0.708274	0.837067	0.576277	0.711009	0.771659	0.523007				0.0891113	0.13906	0.272706	0.365127	0.54884	0.709255	0.685082	0.722937	0.843705	0.658723	0.890917	0.980406	0.846265	1.01059	0.984675	0.965547	1.0204	1.1286	1.31803	0.897995				0.177303	0.159853
	Olfr889	0.178887	0.195736	0.42438	0.710764	0.950847	0.953547	1.12916	1.21462	1.29975	1.22536	1.16144	1.13661	1.08524	1.01086	1.07487	1.29042	1.13404	0.970615	0.844024	0.939443				0.0800047	0.0808497	0.144077	0.153213	0.258931	0.393302	0.413375	0.537946	0.597697	0.504575	0.730708	0.71679	0.713279	0.923081	0.69742	1.02068	0.791101	0.908171	1.32907	0.944542				0.0568754	0.0747202
	Olfr919	0.16748	0.137316	0.189444	0.144584	0.15924	0.155107	0.166054	0.163177	0.292794	0.193283	0.176542	0.133554	0.131809	0.163061	0.120741	0.123292	0.138328	0.197626	0.139868	0.121422				0.258266	0.23871	0.274744	0.254484	0.288819	0.267611	0.274322	0.281147	0.256229	0.186848	0.226994	0.248378	0.203945	0.240243	0.188135	0.251058	0.202981	0.211852	0.2412	0.255551				0.128896	0.158793
	Olfr978	0.0718357	0.0876132	0.0590352	0.14037	0.0857372	0.0834632	0.136213	0.157371	0.115902	0.0576451	0.0875277	0.0892199	0.0917215	0.0854444	0.0685651	0.0866369	0.0705284	0.200137	0.0708235	0.0977807				0.0722534	0.107838	0.0545415	0.0503736	0.124935	0.0756491	0.0979417	0.0605488	0.0952396	0.114188	0.0961172	0.131145	0.148218	0.0798317	0.0585218	0.11844	0.192896	0.14472	0.122552	0.118361				0.119532	0.209605
	Olfr979	0.0650562	0.068294	0.133303	0.199906	0.271222	0.298921	0.511881	0.43364	0.450237	0.386048	0.392644	0.339154	0.318063	0.455617	0.362431	0.507517	0.521382	0.311331	0.339189	0.44831				0.0188391	0.0282452	0.136584	0.0492129	0.114814	0.157784	0.169989	0.136904	0.221834	0.179561	0.221508	0.337146	0.191816	0.168984	0.248589	0.15362	0.325774	0.222144	0.266364	0.450667				0.0734047	0.0622885
	Olfr982	0.0783245	0.0721717	0.129558	0.114012	0.0793757	0.0923071	0.165828	0.0816603	0.131574	0.084642	0.0642693	0.120374	0.125324	0.0819106	0.131638	0.118808	0.160277	0.073682	0.14467	0.0748461				0.191965	0.24888	0.203436	0.161878	0.190557	0.246895	0.148627	0.183286	0.187383	0.159458	0.202232	0.198472	0.197853	0.281879	0.183922	0.250072	0.24115	0.218385	0.207207	0.268293				0.0866372	0.0716374
	Olfr992	0.130365	0.133891	0.11375	0.159312	0.233359	0.214511	0.336987	0.317448	0.378204	0.397597	0.435046	0.398717	0.394475	0.400017	0.407103	0.52742	0.536897	0.439406	0.449527	0.488406				0.0167585	0.0529962	0.062033	0.0358953	0.0680072	0.0404534	0.0203205	0.0963869	0.180411	0.0486466	0.0821616	0.126024	0.0991093	0.0520082	0.14871	0.061664	0.0775579	0.0797347	0.069573	0.101215				0.1154	0.100059
	Olfr1062	0.0676417	0.107993	0.145301	0.169198	0.122052	0.0720936	0.0761769	0.0619185	0.0755325	0.0755192	0.0575597	0.124432	0.108403	0.0787708	0.0627114	0.0731128	0.0650664	0.0444482	0.0408861	0.0658415				0.169453	0.155324	0.21562	0.148882	0.168714	0.236884	0.192584	0.174801	0.146383	0.132014	0.167679	0.15034	0.148023	0.163043	0.132778	0.158642	0.156171	0.146811	0.152762	0.146974				0.152151	0.21536
	Olfr1079	0.18889	0.164613	0.236109	0.336576	0.440893	0.453809	0.638157	0.679299	0.781867	0.62713	0.678873	0.601007	0.619788	0.712976	0.673633	0.858528	0.92561	0.707364	0.743891	0.907463				0.120709	0.150956	0.201872	0.12196	0.161515	0.209912	0.206487	0.223153	0.285251	0.223539	0.363687	0.34731	0.277702	0.391123	0.349776	0.324072	0.399155	0.472187	0.434425	0.443634				0.14213	0.106387
	Olfr1093	0.179919	0.211423	0.367744	0.524617	0.657317	0.613003	0.739768	0.756614	0.806336	0.756916	0.764339	0.794866	0.80922	0.779541	0.833612	1.04916	1.18188	0.872742	1.01537	1.09152				0.0748471	0.101111	0.205151	0.239764	0.283732	0.505447	0.662599	0.48276	0.686916	0.574893	0.735744	0.743502	0.624742	0.972054	0.611883	0.801984	1.08778	0.819395	1.03766	1.07547				0.271104	0.207917
	Olfr1104	0.0664218	0.100412	0.0850575	0.124249	0.163566	0.109311	0.315485	0.280887	0.345082	0.24954	0.369777	0.370098	0.334108	0.175797	0.284695	0.468208	0.362215	0.307022	0.430168	0.363025				0.128331	0.185772	0.132954	0.160649	0.217455	0.201362	0.21359	0.237677	0.274474	0.295519	0.372638	0.422358	0.304141	0.488223	0.354484	0.438383	0.460423	0.520616	0.392548	0.403324				0.34585	0.307842
	Olfr1364	0.193404	0.147709	0.149092	0.206855	0.301983	0.315635	0.411131	0.466045	0.560961	0.529325	0.515235	0.645835	0.551717	0.625474	0.711022	0.753149	0.861792	0.819061	0.742618	0.941316				0.218775	0.192279	0.267544	0.220527	0.237396	0.238556	0.284785	0.219105	0.281793	0.266571	0.366562	0.392409	0.415077	0.48851	0.304006	0.492323	0.549443	0.452993	0.548598	0.424975				0.621971	0.544323
	Olfr1370	0.289073	0.256882	0.359821	0.380588	0.446829	0.384444	0.553696	0.474369	0.617772	0.511983	0.52363	0.545597	0.639275	0.552778	0.629772	0.767139	0.81979	0.734796	0.586011	0.686897				0.197689	0.196149	0.195493	0.186642	0.231444	0.265797	0.273871	0.265391	0.29665	0.275511	0.333867	0.340617	0.403325	0.412635	0.368644	0.350354	0.455135	0.456094	0.451952	0.441497				0.259966	0.282517
	Olfr1377	0.0974091	0.122919	0.280129	0.547512	0.511901	0.572137	0.527035	0.600487	0.723422	0.619869	0.527122	0.620697	0.524388	0.666354	0.672149	0.606349	1.10813	0.466234	0.620348	0.541351				0.179636	0.151962	0.303808	0.425833	0.587419	0.954035	0.901346	1.11498	1.33732	1.26223	1.48949	1.47867	1.51179	1.82468	1.46961	1.67727	1.86469	1.68131	1.70905	1.55272				0.063997	0.116108
	Olfr1411	0.0483224	0.0527526	0.13636	0.158853	0.248876	0.242354	0.350274	0.350701	0.463124	0.401545	0.334669	0.407375	0.39305	0.419296	0.493864	0.640823	0.455032	0.325142	0.287854	0.460944				0.0646525	0.0803776	0.0793649	0.117439	0.193485	0.262589	0.264715	0.406087	0.373997	0.341553	0.424218	0.476128	0.515259	0.659747	0.466047	0.609663	0.533148	0.52554	0.643208	0.563556				0.112279	0.173283
	Olfr1484	0.091715	0.10461	0.22871	0.307654	0.444284	0.410252	0.507648	0.529159	0.689168	0.493863	0.453923	0.444086	0.401058	0.371977	0.40804	0.517599	0.509856	0.390203	0.355298	0.419893				0.0254339	0.0900616	0.0937469	0.0982696	0.174562	0.215127	0.143118	0.238857	0.30232	0.384302	0.284203	0.458417	0.215099	0.599184	0.430902	0.259299	0.223765	0.638776	0.585128	0.824254				0.0283818	0.078198
	Olfr1512	0.0513231	0.047927	0.0541545	0.0604128	0.150946	0.103829	0.15219	0.101499	0.162794	0.354676	0.150935	0.344549	0.24035	0.177236	0.183248	0.639693	0.202224	0.348851	0.170436	0.170029				0.129094	0.100259	0.128481	0.0902132	0.128904	0.11202	0.126377	0.186694	0.17612	0.115479	0.152591	0.18739	0.120597	0.171833	0.131294	0.197786	0.176856	0.238514	0.195482	0.151251				0.0312834	0.0947415
	Olfr2(I7)	0.250503	0.257932	0.30122	0.277563	0.331997	0.239333	0.274368	0.262076	0.301255	0.278644	0.190494	0.241607	0.210917	0.175781	0.203842	0.245754	0.372094	0.288112	0.228104	0.224103				0.233349	0.310827	0.312993	0.262667	0.249544	0.280912	0.234737	0.234617	0.213473	0.149494	0.269989	0.260409	0.176793	0.197669	0.215875	0.183156	0.232828	0.169265	0.189718	0.156758				0.323637	0.36252
	Olfr73(MOR-EG)	0.0914583	0.111977	0.0621477	0.125724	0.118759	0.0908032	0.0868012	0.109605	0.155552	0.166199	0.157425	0.111485	0.163297	0.106088	0.10011	0.261813	0.186518	0.116752	0.13046	0.129627				0.194616	0.177792	0.254366	0.198211	0.176926	0.231061	0.203069	0.205749	0.225251	0.268441	0.188891	0.18266	0.174162	0.197131	0.192725	0.239769	0.196489	0.227593	0.191125	0.16621				0.144987	0.0994247
	Olfr124(SR1)	0.0846327	0.102142	0.150125	0.119481	0.185329	0.152782	0.202383	0.305885	0.25903	0.166601	0.177991	0.170838	0.253277	0.213021	0.215209	0.217235	0.450618	0.169191	0.2238	0.221871				0.174577	0.150657	0.232389	0.170686	0.176468	0.230861	0.209542	0.19255	0.200375	0.18551	0.281569	0.243686	0.275748	0.335856	0.231081	0.315587	0.326922	0.343366	0.364725	0.3108				0.117444	0.12171
	Olfr160(M72)	0.0398101	0.0320215	0.0508431	0.0603227	0.0598091	0.129931	0.07296	0.101148	0.235357	0.192468	0.140251	0.166304	0.153387	0.20744	0.23754	0.138797	0.407123	0.27996	0.204551	0.12807				0.0338349	0.0307923	0.0348815	0.0510556	0.0713944	0.109741	0.0478758	0.161229	0.197143	0.0563366	0.137523	0.160099	0.178232	0.399528	0.110636	0.215031	0.0811094	0.149048	0.234139	0.21492				0.058326	0.140861
	pCI	0.0922598	0.143123	0.092499	0.135366	0.0798716	0.168622	0.113019	0.102252	0.080762	0.12735	0.114515	0.0845844	0.106996	0.117356	0.0704497	0.0761771	0.197556	0.0807951	0.119635	0.106906				0.0699298	0.10503	0.0689288	0.0649993	0.0839057	0.127532	0.0784735	0.0686831	0.119509	0.156278	0.0527003	0.148095	0.143229	0.133993	0.0627994	0.121403	0.125867	0.117666	0.0575722	0.108917				0.234302	0.17636
[truncated: 81 more columns]

## Sheet: AA
luminescense	10^0	0	90	180	270	360	450	540	630	720	810	900	990	1080	1170	1260	1350	1440	1530	1620	1710			10^-2	0	90	180	270	360	450	540	630	720	810	900	990	1080	1170	1260	1350	1440	1530	1620	1710			10^-4	0	90
	Olfr90	1	1.45838	1.88002	2.1941	2.70321	3.30784	3.20022	3.78625	3.26052	3.52805	4.38671	4.19001	4.63017	3.66076	4.04458	4.58387	3.67873	3.01591	3.21009	4.56153				1	0.935708	1.54472	2.11749	3.10916	3.06237	3.57945	4.14062	4.17394	4.72912	4.79965	5.30963	5.85452	5.44666	6.0931	5.03298	5.08371	5.69123	5.07391	5.87731				1	1.12121
	Olfr109	1	1.08744	1.03634	1.11759	0.992681	1.00314	1.03074	1.06241	0.963589	0.937972	1.09073	0.903147	0.934397	0.850363	0.904647	0.937186	0.723088	0.630998	0.679826	1.05335				1	0.998754	1.0503	1.06592	1.09061	1.08045	1.18361	1.00532	0.914875	0.931731	1.01428	1.06037	1.01138	1.06553	0.992917	1.11346	0.964961	0.8375	0.916603	1.04045				1	1.11943
	Olfr145	1	1.36254	1.23074	1.19467	1.17965	1.14507	1.09035	1.13058	0.908096	0.765353	1.14088	1.00678	0.964984	0.902824	0.905738	1.05788	0.824674	0.67704	0.71214	0.920102				1	0.928375	0.955816	0.917361	1.18929	0.946942	0.996336	0.980677	0.992379	0.880269	1.10925	1.1721	1.23188	1.00161	1.19668	1.01553	1.00416	1.11313	0.882505	1.17648				1	1.06057
	Olfr167	1	2.02635	2.82083	3.02889	3.6613	3.78313	3.70712	4.35153	3.76048	4.07883	4.49085	4.96887	5.28349	4.11743	4.51935	5.08662	4.38295	3.23409	3.73316	5.25164				1	1.32819	2.56859	3.29522	4.36758	4.37673	5.12957	5.42221	5.06608	5.64956	5.60146	6.69551	6.54698	6.01811	6.87968	5.73325	5.95367	6.74752	6.03435	6.49241				1	1.20461
	Olfr211	1	1.19008	1.32638	1.35204	1.60325	1.82892	1.75652	1.9798	1.79176	2.10851	2.30118	2.3388	2.17359	1.99745	2.18569	2.28628	2.00565	1.54036	1.76704	2.51798				1	0.932723	1.09473	1.17062	1.3801	1.22341	1.31617	1.44598	1.41758	1.44319	1.57559	1.63316	1.70772	1.58345	1.71097	1.42262	1.53044	1.58963	1.3675	1.80606				1	0.92375
	Olfr476	1	1.65223	3.0273	4.20644	5.19023	6.04056	6.30774	7.16583	6.08741	6.2573	7.35929	7.6492	8.03762	6.47693	6.85299	7.24611	6.45871	4.84703	5.61816	7.6906				1	1.10874	1.51761	2.26992	3.39387	3.66376	4.34532	4.71695	4.65357	5.20498	5.47347	6.49148	6.3681	5.85296	6.41124	5.86405	5.75087	5.77002	5.50975	6.0704				1	0.992904
	Olfr491	1	1.37538	1.92673	2.76555	3.55221	3.98678	4.24324	5.28027	4.49773	5.17392	5.92199	5.61502	5.98899	5.36384	6.04505	6.66384	5.10415	4.36241	5.0365	6.31984				1	0.893076	1.10351	1.17229	1.68441	1.68905	2.06523	2.41454	2.34362	2.35249	2.58632	2.91745	2.65739	2.51927	3.12072	2.74681	2.53596	2.67341	2.50814	2.86131				1	1.11167
	Olfr502	1	1.49363	1.94854	2.47054	2.81236	2.95463	2.68746	3.19948	2.64927	3.12435	3.73418	3.71466	3.74331	3.20353	3.15958	3.99383	3.22491	2.40974	2.88529	3.33439				1	0.898309	1.17395	1.42279	1.82319	2.17415	2.48557	2.73887	2.51619	2.91754	2.94742	3.60197	3.71407	3.3005	4.12459	3.2786	3.3454	3.349	3.1513	3.60441				1	1.00082
	Olfr549	1	0.938637	1.05918	0.937536	1.10374	1.19564	0.819813	1.15167	0.999032	1.14636	1.25377	1.31755	1.22805	0.920104	1.21054	1.35374	0.928258	0.975394	0.98128	1.28647				1	0.916198	1.10091	1.1149	1.16879	1.02641	1.00962	1.02349	0.96757	1.08543	0.781942	0.955278	1.05648	0.949396	1.01594	0.794408	0.829581	0.855949	0.708118	0.976618				1	0.864827
	Olfr556	1	1.19391	1.35154	1.47849	1.77668	1.91565	1.91761	2.19042	1.93799	1.95598	2.33403	2.38774	2.28977	2.00209	2.03371	2.24043	1.84871	1.39935	1.5585	2.08309				1	0.921013	1.13263	1.13805	1.47386	1.38369	1.55338	1.63889	1.64359	1.85203	1.82204	2.29352	2.23762	2.09388	2.43677	2.05188	1.99661	2.10629	1.95297	2.31193				1	1.06608
	Olfr876	1	1.36496	1.7502	1.72941	2.0632	2.06447	2.22814	2.37722	1.98776	2.15536	2.45534	2.34807	2.83204	2.184	2.38792	2.76952	2.55533	1.9177	2.10538	2.73593				1	0.956364	1.1572	1.07238	1.39477	1.47954	1.5268	1.56327	1.53392	1.60736	1.6757	1.81965	1.89741	1.83063	2.12413	1.70895	1.62777	1.87434	1.62432	1.8888				1	1.00386
	Olfr889	1	1.42623	2.11394	2.35634	2.76009	2.95284	2.741	3.00615	2.57896	2.76643	2.94881	2.81875	2.77038	2.32133	2.2667	2.75445	2.20313	1.59016	1.66322	1.99142				1	0.900841	1.20468	1.4704	2.12961	2.418	2.60479	3.07579	3.1691	3.29018	3.41752	3.87253	4.07223	3.58394	4.58027	3.60309	3.71688	3.77199	3.86313	4.04736				1	1.07362
	Olfr919	1	1.12607	1.07239	1.0083	0.936329	0.921589	0.867739	0.86926	0.729977	0.768977	0.815013	0.824975	0.756198	0.666559	0.715146	0.79935	0.6727	0.517073	0.513884	0.925305				1	0.8513	0.863586	0.987141	0.929756	0.914282	0.870801	0.944518	0.758789	0.821101	0.821532	0.983765	0.883839	0.786335	0.913562	0.738152	0.787655	0.752422	0.768997	0.865852				1	1.05806
	Olfr978	1	1.05807	0.963157	0.930388	0.992517	0.855776	0.873981	1.12012	0.794107	0.880231	1.02377	0.953112	0.985443	0.936956	0.90219	1.04316	0.765208	0.666681	0.802329	1.09701				1	0.87225	1.01077	0.96358	0.935992	0.789789	0.960552	0.886576	0.786812	0.747356	1.00726	0.887728	0.745445	0.738252	0.938695	0.78397	0.996789	0.807707	0.837416	0.908969				1	1.10785
	Olfr979	1	1.24497	2.27846	2.78892	3.36657	3.88563	3.90876	4.69387	4.04853	4.19698	5.04314	5.33836	5.3944	4.18809	4.14771	5.05747	4.06087	3.09421	3.48973	4.18026				1	0.865467	1.09562	1.44585	1.86692	2.14899	2.50451	2.7264	2.85864	3.24342	3.5481	4.06125	4.33141	3.96286	4.48337	3.81942	3.71715	3.81912	3.65021	4.15651				1	1.01385
	Olfr982	1	1.044	1.04523	1.06082	0.956129	0.879741	0.947937	0.991342	0.827522	0.832369	0.997826	0.831577	1.00289	0.729712	0.90133	0.993057	0.636208	0.603876	0.669625	0.817608				1	0.97991	1.07268	0.913943	1.18965	0.864086	0.917021	0.919889	0.843296	0.864589	0.76563	0.833069	0.855131	0.69284	1.12677	0.830456	0.809188	0.842252	0.956738	0.979467				1	0.937201
	Olfr992	1	1.79254	2.44015	2.55931	2.91592	2.90973	2.9423	3.36016	2.83835	2.87207	3.57128	3.46062	3.40032	3.06206	3.13698	3.51978	2.92462	2.24826	2.5341	3.29324				1	1.32301	2.30221	2.96224	3.9842	3.77256	4.23678	4.6214	4.29149	4.51488	4.73915	5.52021	5.3726	4.90371	5.86273	4.77957	4.85133	5.09074	4.84784	5.46687				1	0.956784
	Olfr1062	1	1.06787	1.03088	0.920942	0.96637	0.938482	0.816808	0.826934	0.620638	0.648417	0.762133	0.653646	0.718721	0.527002	0.610489	0.621174	0.444551	0.36893	0.427226	0.554212				1	0.995135	1.09837	1.12628	1.04776	1.05416	1.11047	0.983566	0.903556	0.92809	0.955713	1.01505	0.95535	0.796052	1.00748	0.773576	0.827784	0.766288	0.707234	0.751658				1	1.0185
	Olfr1079	1	1.42755	1.67663	1.88133	1.86352	1.75903	1.89008	1.7013	1.34547	1.33853	1.52109	1.67183	1.56678	1.01699	1.11486	1.13891	1.00759	0.845132	0.95701	1.15896				1	1.07784	1.27696	1.41452	1.75096	1.66132	2.22926	2.20755	2.38103	2.32487	2.42403	2.92363	2.876	2.65663	2.91682	2.43554	2.45824	2.89693	2.49302	2.98635				1	1.16381
	Olfr1093	1	1.21572	1.42145	1.63243	1.92889	1.9085	2.19397	2.66245	1.97356	2.24297	2.64425	2.79589	2.5044	2.14887	2.60124	2.58101	2.39475	1.79915	1.85075	2.62134				1	1.01636	1.20331	1.23245	1.41937	1.43139	1.85557	1.99523	1.83669	1.9517	2.02607	2.38265	2.18058	2.12505	2.41004	2.16452	2.11767	2.32089	2.1536	2.46315				1	1.03238
	Olfr1104	1	1.02008	1.18523	1.33635	1.50139	1.80818	1.79194	1.96874	1.68974	1.94772	2.28654	2.16562	2.51717	1.7169	2.16401	2.16702	2.00658	1.35921	1.65786	2.13787				1	0.969807	1.17975	1.05674	1.35019	1.41448	1.4098	1.43602	1.39786	1.47042	1.56901	1.93108	1.88862	1.55712	2.0208	1.62597	1.69527	1.68292	1.75904	1.67658				1	1.05383
	Olfr1364	1	1.66339	2.77174	3.53556	4.9813	5.42787	5.71623	6.37261	5.33982	5.69474	6.96366	7.31464	7.1609	6.33941	6.66293	7.6355	6.12612	4.77639	5.43915	7.05523				1	1.06558	1.26002	1.88559	2.60255	3.17285	3.97614	4.39007	4.37704	5.06844	5.5664	6.24804	6.53394	5.78634	6.69934	6.01645	5.86159	5.77376	5.80823	6.59811				1	0.986544
	Olfr1370	1	1.40229	1.85309	2.16362	2.75309	3.19201	3.13374	3.76263	3.34429	3.49961	4.2069	4.15824	4.22408	3.35161	3.5443	3.87055	3.56009	2.61748	3.02279	4.04692				1	0.91623	1.2422	1.40938	2.05066	2.13004	2.5406	2.69155	2.80751	3.04948	2.99649	3.75054	3.55591	3.26624	4.13022	3.49373	3.6	3.6516	3.40028	3.86451				1	1.03638
	Olfr1377	1	1.0812	1.34045	1.35579	1.24767	1.31274	1.26272	1.36955	1.0067	1.06891	1.11466	1.26907	1.2868	0.928231	1.13399	1.38137	1.27586	0.823505	0.712276	1.21376				1	0.760545	0.940144	1.04221	1.15161	1.47409	1.53892	1.5308	1.41368	1.81066	1.75988	2.20261	1.87043	1.95283	1.75949	1.7227	1.81276	1.74966	1.76383	1.68902				1	0.88314
	Olfr1411	1	1.92891	2.70025	3.47988	4.26061	4.32082	4.30641	4.78664	4.16827	4.43949	5.07036	4.81299	4.98895	4.33789	4.55628	4.6438	3.9725	2.82775	3.33104	4.84842				1	1.15314	1.86382	2.3242	3.36811	3.36343	3.8619	4.01597	4.01771	4.21606	4.26613	4.71732	4.91553	4.54014	4.99767	4.41826	4.592	4.35482	4.20251	4.75376				1	0.883685
	Olfr1484	1	1.78899	2.41165	2.73682	3.26337	3.48044	3.36502	3.89618	3.18003	3.52544	3.79112	4.19113	3.92605	3.24935	3.62003	3.88982	3.25296	2.32259	2.82933	3.69517				1	1.09374	1.64517	2.08278	3.14394	3.56882	4.09251	4.27791	4.20957	4.80206	4.66704	5.47114	5.48943	5.1067	6.2664	4.85428	5.40169	5.28231	5.34369	5.90679				1	1.00652
	Olfr1512	1	0.963588	0.951753	0.869376	0.889781	0.834029	0.928554	0.921416	0.711161	0.649427	0.825456	0.807334	0.849204	0.795058	0.602552	0.889267	0.700346	0.585369	0.681986	0.785256				1	0.888989	0.980225	0.958329	0.994481	0.836463	0.797708	0.865758	0.679478	0.77051	0.729858	0.786907	0.780847	0.735184	0.730485	0.601027	0.688369	0.715335	0.719399	0.631682				1	1.03733
	Olfr2(I7)	1	1.00133	1.00991	1.00414	1.01834	0.922928	0.987724	1.12734	0.910721	1.02641	1.22089	1.33872	1.30451	1.0986	1.11754	1.14736	1.06172	0.872224	1.07504	1.25216				1	0.858504	0.873734	0.949405	1.0535	0.848143	0.842157	0.896517	0.754259	0.810086	0.729849	0.795548	0.878922	0.696946	0.784775	0.722017	0.670811	0.699099	0.688184	0.758604				1	0.988815
	Olfr73(MOR-EG)	1	1.13477	1.06622	1.01261	1.05233	1.13745	1.15506	1.34206	1.10045	1.13493	1.27408	1.19168	1.23099	1.05099	1.10959	1.20892	1.14474	0.840342	0.842296	1.14409				1	0.89159	0.843178	0.949508	1.06037	0.826366	0.941311	0.913978	0.842026	0.806447	0.933609	1.06966	0.975636	0.944786	0.994893	0.859843	0.746194	0.866389	0.791454	0.988387				1	0.869456
	Olfr124(SR1)	1	1.94932	2.6561	2.90072	3.31281	3.27922	3.26894	3.52634	2.9346	3.12248	3.62127	3.68252	3.70603	3.27904	3.18051	3.56109	3.02293	2.11678	2.60417	3.39054				1	1.77834	3.03592	3.98147	5.45269	5.63176	6.36439	6.9888	6.49827	7.26872	7.38901	8.33907	8.85779	7.4221	8.86354	7.50809	7.67679	7.85479	7.40899	7.84543				1	1.15532
	Olfr160(M72)	1	1.02252	0.941343	0.970302	0.81246	0.831378	0.783727	1.09693	0.732777	0.975926	1.07711	1.0053	1.02969	0.931512	0.945235	1.11376	1.00068	0.603043	0.746392	0.959779				1	0.918992	1.11224	0.991538	1.24205	0.938764	1.08844	1.08253	0.916705	1.16321	1.05942	1.03183	0.995842	0.924373	1.23893	0.96562	1.00666	0.898387	1.0617	1.01241				1	1.0442
	pCI	1	1.01161	1.00936	1.02226	1.0057	1.01924	0.996862	1.00438	0.995129	0.979152	0.973845	1.00084	1.00381	1.03052	1.01092	1.02526	0.988648	0.997827	1.01992	1.0007				1	1.01077	1.01616	1.015	0.994126	1.00406	1.02067	1.01108	1.03322	1.01714	1.00877	1.00696	1.01364	1.01841	1.00682	1.01667	1.01101	1.01527	1.01785	1.0212				1	1.00698
s.e.m.		0	90	180	270	360	450	540	630	720	810	900	990	1080	1170	1260	1350	1440	1530	1620	1710				0	90	180	270	360	450	540	630	720	810	900	990	1080	1170	1260	1350	1440	1530	1620	1710				0	90
	Olfr90	0.2701	0.311494	0.425584	0.498714	0.581536	0.647893	0.761229	0.832755	0.636718	0.760589	0.967553	0.992018	1.00083	0.79255	0.940609	1.05905	0.834888	0.742489	0.806001	1.03348				0.369517	0.334637	0.461811	0.566296	0.848704	0.823382	0.941135	1.08902	1.11124	1.25137	1.2704	1.40966	1.53956	1.4257	1.59388	1.31655	1.33931	1.51279	1.35828	1.55067				0.349496	0.368679
	Olfr109	0.0800563	0.0832445	0.0613503	0.135036	0.0914081	0.0605569	0.122287	0.141754	0.1094	0.175143	0.237598	0.176334	0.134861	0.0826329	0.071418	0.22337	0.0684745	0.0811905	0.0596696	0.0885766				0.0437311	0.0822774	0.101806	0.0712189	0.0356115	0.117661	0.107445	0.0935394	0.0551587	0.0675077	0.15004	0.0419683	0.0399907	0.133262	0.148449	0.108884	0.0308201	0.0776757	0.0624391	0.044469				0.0567722	0.10147
	Olfr145	0.175491	0.176196	0.165475	0.191638	0.15218	0.213518	0.170276	0.167677	0.141824	0.115368	0.153411	0.150078	0.162067	0.168697	0.140517	0.151478	0.138027	0.108656	0.134667	0.152266				0.113313	0.132195	0.0855323	0.110394	0.111318	0.0995202	0.105151	0.109163	0.102246	0.0822715	0.0923634	0.108291	0.109574	0.0909566	0.201699	0.0871155	0.123449	0.0926347	0.143147	0.114971				0.111744	0.134548
	Olfr167	0.0172303	0.0614642	0.0852346	0.157824	0.318808	0.233119	0.202103	0.089513	0.195381	0.236315	0.224544	0.471155	0.186216	0.390163	0.258624	0.557734	0.297571	0.260216	0.364658	0.396763				0.16519	0.18626	0.312893	0.418688	0.527603	0.52264	0.611922	0.635097	0.601501	0.689066	0.681471	0.798614	0.780038	0.725497	0.864448	0.684018	0.733373	0.830165	0.742092	0.793224				0.199969	0.228813
	Olfr211	0.191986	0.210982	0.245695	0.250869	0.32459	0.30061	0.358285	0.432055	0.304607	0.386658	0.437554	0.492953	0.513878	0.380399	0.474876	0.506673	0.349914	0.380821	0.372439	0.597993				0.347288	0.338553	0.360003	0.392973	0.431746	0.345393	0.395952	0.454916	0.374318	0.395419	0.428296	0.435215	0.44864	0.410288	0.445416	0.361108	0.385931	0.442624	0.350678	0.477131				0.226562	0.231318
	Olfr476	0.11363	0.235393	0.322216	0.41364	0.525345	0.505668	0.658036	0.810228	0.831954	0.989904	0.9267	1.32757	1.30911	0.894661	0.909013	1.27249	1.04513	0.631128	1.14626	1.17066				0.385218	0.43012	0.456114	0.631097	0.940576	1.00281	1.20954	1.29387	1.28168	1.43135	1.49353	1.77721	1.74234	1.60884	1.78603	1.60867	1.5754	1.6189	1.52016	1.71781				0.27551	0.27283
	Olfr491	0.276418	0.340956	0.489534	0.649453	0.875778	0.989425	0.97367	1.23496	1.06948	1.16424	1.39904	1.51997	1.84842	1.29311	1.6452	1.77089	1.38722	1.36149	1.46548	1.99845				0.238948	0.220166	0.236478	0.237666	0.331793	0.37097	0.419513	0.521558	0.428487	0.445979	0.506033	0.617178	0.583248	0.443427	0.665146	0.501732	0.542438	0.521545	0.556301	0.530458				0.277791	0.268113
	Olfr502	0.157949	0.21936	0.274415	0.356844	0.437659	0.496906	0.398492	0.525833	0.517889	0.648037	0.785986	0.674847	0.921962	0.694515	0.777992	0.69948	0.818598	0.628913	0.704278	1.0644				0.0851867	0.129608	0.172546	0.14557	0.175383	0.268016	0.270661	0.28248	0.273209	0.304491	0.32091	0.369448	0.443856	0.378634	0.498588	0.283282	0.353759	0.447238	0.384741	0.467813				0.182958	0.268507
	Olfr549	0.213705	0.20112	0.212746	0.175051	0.228305	0.229204	0.150586	0.215939	0.169678	0.236086	0.241393	0.324022	0.248359	0.17102	0.210865	0.261788	0.196076	0.173003	0.151819	0.256374				0.279759	0.217891	0.23912	0.288507	0.356201	0.286503	0.282558	0.266283	0.200896	0.230969	0.222623	0.265412	0.250712	0.246704	0.26253	0.199803	0.215852	0.198252	0.212112	0.283668				0.311118	0.242138
	Olfr556	0.0379396	0.0411159	0.0564084	0.0421564	0.0507987	0.0764237	0.103957	0.0751557	0.0718791	0.0676193	0.0791096	0.0741569	0.0758192	0.0787648	0.114565	0.172807	0.0737823	0.0694586	0.0510902	0.0690687				0.0170854	0.0225759	0.0265607	0.0533082	0.049122	0.0205117	0.0446465	0.035882	0.0323637	0.037364	0.0222026	0.0627394	0.0727218	0.0604211	0.0725523	0.0442589	0.0653425	0.025911	0.0588411	0.0766452				0.0338205	0.0336467
	Olfr876	0.023034	0.174047	0.112722	0.218653	0.258178	0.299711	0.236045	0.347854	0.319238	0.27887	0.483178	0.434959	0.356074	0.502576	0.461598	0.383963	0.450422	0.262306	0.372082	0.46595				0.129577	0.0950746	0.150753	0.172758	0.148412	0.16489	0.163744	0.174971	0.144828	0.160388	0.169544	0.206497	0.201228	0.193706	0.218016	0.168615	0.17828	0.179181	0.203972	0.179929				0.2628	0.269531
	Olfr889	0.05623	0.0716157	0.097424	0.106909	0.166145	0.152918	0.186912	0.186016	0.129869	0.128559	0.282857	0.132053	0.208844	0.124402	0.22573	0.197242	0.181612	0.0676666	0.0820833	0.109683				0.0424973	0.0620151	0.0635497	0.0996305	0.0651096	0.107603	0.0931856	0.181651	0.178643	0.180971	0.246751	0.26271	0.137237	0.175576	0.247045	0.235797	0.171271	0.12549	0.194198	0.179283				0.0378448	0.114071
	Olfr919	0.0889799	0.143336	0.150965	0.165183	0.138157	0.150678	0.109193	0.111789	0.123036	0.175371	0.157103	0.117679	0.15347	0.141923	0.164381	0.0918374	0.0860737	0.141137	0.0977777	0.268583				0.329479	0.305494	0.293354	0.305858	0.314791	0.330086	0.292755	0.277	0.255142	0.29227	0.306194	0.303048	0.27938	0.262119	0.306228	0.233237	0.239162	0.289811	0.225424	0.265318				0.168426	0.147618
	Olfr978	0.0785575	0.094868	0.163818	0.0740712	0.127235	0.0539743	0.099435	0.06898	0.0533024	0.0912568	0.093629	0.0757598	0.094882	0.102415	0.0740673	0.0979293	0.0977298	0.0736355	0.0984447	0.15165				0.120613	0.107694	0.130983	0.118468	0.104413	0.0947642	0.132968	0.0788325	0.0784773	0.143703	0.113296	0.110652	0.100739	0.0669043	0.110784	0.0836507	0.132304	0.119912	0.074065	0.11761				0.169068	0.137122
	Olfr979	0.0821137	0.0926062	0.183895	0.201254	0.247665	0.242214	0.259162	0.31642	0.281911	0.378129	0.368317	0.31651	0.382191	0.293477	0.382004	0.319465	0.292668	0.202575	0.33832	0.346762				0.138765	0.0993218	0.112211	0.173855	0.188935	0.230301	0.302637	0.283077	0.28473	0.332689	0.351098	0.415101	0.443496	0.396404	0.480168	0.383502	0.426013	0.379743	0.375138	0.456367				0.0706713	0.0634744
	Olfr982	0.100351	0.107041	0.129838	0.099676	0.0922189	0.137518	0.0980798	0.132781	0.0974984	0.0927895	0.156566	0.101296	0.157677	0.0597736	0.138272	0.111165	0.0735489	0.0488176	0.0867608	0.0652396				0.0878826	0.0709146	0.0705788	0.0939319	0.0953448	0.0674667	0.0975141	0.078629	0.0778533	0.0805781	0.141947	0.0888927	0.0693244	0.0677859	0.0857458	0.0593452	0.0653406	0.0612959	0.0646536	0.104172				0.0495817	0.11625
	Olfr992	0.0110041	0.0288644	0.0853379	0.0263735	0.0584921	0.0750154	0.147353	0.12069	0.0834071	0.155088	0.151185	0.0776075	0.14161	0.0770786	0.245387	0.360969	0.0837496	0.110678	0.151414	0.202535				0.111056	0.113127	0.220437	0.272853	0.330967	0.31345	0.345281	0.382302	0.344573	0.364486	0.380361	0.452898	0.423005	0.40661	0.473746	0.395646	0.39116	0.477645	0.384664	0.43606				0.0437726	0.0739781
	Olfr1062	0.030017	0.0983861	0.0741974	0.131618	0.0351998	0.105785	0.0911134	0.121837	0.0899797	0.0853754	0.0389236	0.0741309	0.13066	0.0775797	0.106393	0.163101	0.0596891	0.0326127	0.046002	0.0942174				0.0300577	0.0564845	0.0533002	0.029171	0.0511501	0.0767952	0.065446	0.0258108	0.0835132	0.0267106	0.0406387	0.0765118	0.0394007	0.030665	0.0456535	0.0933357	0.0895838	0.0778296	0.0586873	0.0726298				0.106189	0.114432
	Olfr1079	0.0835247	0.119369	0.12433	0.145425	0.331613	0.18876	0.318472	0.124669	0.137211	0.216185	0.275446	0.318618	0.379771	0.146109	0.301338	0.262789	0.158016	0.216799	0.140952	0.272347				0.0728882	0.0731409	0.0814266	0.132667	0.175378	0.232342	0.136033	0.120084	0.124545	0.240068	0.169554	0.36094	0.233132	0.153915	0.251955	0.129293	0.150805	0.158645	0.15339	0.176061				0.131612	0.131801
	Olfr1093	0.119108	0.111849	0.123169	0.143654	0.186709	0.169484	0.20961	0.22811	0.301457	0.32161	0.402347	0.402493	0.386454	0.443927	0.438258	0.47475	0.509182	0.371969	0.319894	0.547155				0.228349	0.188122	0.247522	0.247693	0.269888	0.266421	0.311755	0.351425	0.355101	0.321105	0.351562	0.399424	0.402298	0.344285	0.394334	0.369022	0.368595	0.387727	0.379974	0.403308				0.262964	0.283194
	Olfr1104	0.108089	0.107521	0.14158	0.150127	0.165133	0.175572	0.221672	0.333629	0.195754	0.380845	0.278801	0.379595	0.435279	0.41167	0.538838	0.397632	0.356333	0.348061	0.402778	0.511975				0.306371	0.25199	0.257898	0.234685	0.307204	0.315273	0.341176	0.315609	0.308001	0.321269	0.361932	0.427121	0.416538	0.352774	0.454723	0.383669	0.368191	0.37423	0.385392	0.376405				0.37346	0.34318
	Olfr1364	0.0989691	0.185207	0.222933	0.265961	0.364269	0.696811	0.710097	0.956957	0.551759	0.53762	0.953858	0.693027	1.05945	0.739886	0.961694	1.18622	0.949379	0.756187	0.718146	1.12937				0.194176	0.192891	0.220815	0.282475	0.371225	0.441308	0.564043	0.611457	0.610376	0.728323	0.809192	0.8967	0.908178	0.829527	0.936902	0.861336	0.825745	0.887942	0.814669	0.931244				0.187686	0.210979
	Olfr1370	0.130357	0.146566	0.197474	0.227443	0.262158	0.360217	0.355201	0.429174	0.49452	0.543264	0.431767	0.49373	0.769922	0.652324	0.507841	0.617097	0.471453	0.522602	0.54025	0.815114				0.326526	0.274014	0.367436	0.396737	0.480411	0.515146	0.587151	0.62219	0.658934	0.710071	0.697003	0.868414	0.822394	0.762769	0.954176	0.815656	0.832164	0.851546	0.787531	0.901166				0.218476	0.293934
	Olfr1377	0.0984062	0.216824	0.195519	0.182869	0.16607	0.097944	0.180047	0.199335	0.0941912	0.317666	0.269486	0.281501	0.140839	0.123136	0.170655	0.189061	0.0967336	0.0749386	0.143911	0.276628				0.0968387	0.0859679	0.11847	0.18384	0.143919	0.150463	0.142833	0.111278	0.1027	0.14989	0.166156	0.169081	0.140675	0.19051	0.157969	0.119043	0.254094	0.167847	0.123525	0.1531				0.0671435	0.0426692
	Olfr1411	0.209662	0.292458	0.422789	0.522754	0.635935	0.641519	0.640349	0.715645	0.619074	0.663737	0.75506	0.784434	0.785626	0.644223	0.676638	0.727048	0.642086	0.422023	0.506246	0.735684				0.0608964	0.0662693	0.100657	0.106421	0.156525	0.201825	0.212123	0.193957	0.173053	0.241841	0.205463	0.207757	0.355945	0.211842	0.22934	0.264002	0.367696	0.239165	0.290635	0.29816				0.079201	0.050332
	Olfr1484	0.149506	0.191016	0.26295	0.302777	0.351796	0.397095	0.406114	0.432824	0.349125	0.397311	0.469769	0.463495	0.430087	0.368723	0.483981	0.424559	0.354169	0.2648	0.320883	0.393379				0.139998	0.177128	0.193726	0.222029	0.349069	0.355672	0.407584	0.493479	0.434673	0.488833	0.470559	0.596596	0.545429	0.547511	0.631519	0.50265	0.54032	0.680683	0.547041	0.699054				0.0758709	0.0853692
	Olfr1512	0.113389	0.0803475	0.0892192	0.103559	0.0745221	0.0848974	0.0831722	0.0970524	0.0594875	0.0592676	0.092728	0.13486	0.0828553	0.127581	0.104301	0.133599	0.0936533	0.0787329	0.0886635	0.0718663				0.0256097	0.0353837	0.0366498	0.0363539	0.0925827	0.0463931	0.031799	0.0842166	0.0391827	0.0257218	0.0552011	0.0482621	0.0588703	0.0717511	0.0229548	0.0629349	0.0154932	0.0210745	0.0532601	0.0806669				0.0738904	0.131873
	Olfr2(I7)	0.382626	0.379003	0.426344	0.404044	0.37117	0.378099	0.397893	0.423167	0.333438	0.394637	0.497073	0.474533	0.437067	0.458258	0.427139	0.461715	0.432931	0.352978	0.391601	0.517997				0.364512	0.332036	0.341334	0.335045	0.40515	0.313121	0.259285	0.346178	0.2705	0.315158	0.250775	0.286059	0.267543	0.288963	0.331358	0.252637	0.28805	0.231201	0.241988	0.293559				0.341503	0.284221
	Olfr73(MOR-EG)	0.0177423	0.0973521	0.055672	0.0972721	0.0690944	0.0511974	0.0874768	0.0977495	0.0816294	0.11731	0.203057	0.118799	0.0541802	0.128058	0.12062	0.229601	0.201078	0.130707	0.0420612	0.133902				0.0424659	0.0944221	0.0370296	0.0986423	0.101075	0.0597864	0.114282	0.068738	0.134284	0.061572	0.0971083	0.106956	0.103019	0.0891027	0.143279	0.113373	0.0601447	0.0397206	0.0491773	0.142374				0.157477	0.117055
	Olfr124(SR1)	0.0948293	0.133372	0.189229	0.195288	0.242028	0.232203	0.22492	0.252167	0.219515	0.237881	0.253954	0.278789	0.277068	0.264496	0.216025	0.255989	0.271309	0.142186	0.19206	0.252718				0.0492957	0.192852	0.151828	0.142528	0.25972	0.20374	0.271073	0.270215	0.237198	0.268696	0.260854	0.332586	0.32775	0.277553	0.345751	0.268952	0.283164	0.345188	0.261747	0.296971				0.0663764	0.0937918
	Olfr160(M72)	0.0877621	0.111405	0.102651	0.172686	0.108609	0.11812	0.0931143	0.0839049	0.0613364	0.119545	0.151833	0.185274	0.111394	0.0784514	0.107026	0.152393	0.112133	0.0820742	0.114893	0.0623119				0.155117	0.119023	0.211128	0.213335	0.169446	0.215918	0.133702	0.232164	0.151366	0.140397	0.205841	0.148099	0.134588	0.176147	0.255405	0.125753	0.148848	0.151301	0.173654	0.139317				0.087748	0.0721036
	pCI	0.158892	0.134484	0.13901	0.137088	0.150047	0.123886	0.190529	0.178792	0.172663	0.224339	0.244261	0.170876	0.160411	0.145564	0.143516	0.121116	0.207665	0.167496	0.124568	0.162485				0.126576	0.102876	0.0989169	0.0925759	0.188664	0.13016	0.101655	0.10249	0.146376	0.0933289	0.115861	0.103143	0.0977609	0.122985	0.160833	0.0977945	0.116052	0.108914	0.162867	0.142526				0.14667	0.136181
[truncated: 81 more columns]
