# Supplementary material for: Vapor detection and discrimination with a panel of odorant receptors
Source: Nat Commun. 2018 Nov 1;9:4556. doi: 10.1038/s41467-018-06806-w (PMC6212438; doi:10.1038/s41467-018-06806-w)
Supplement: Supplementary file 6 — Supplementary Data 4 [file 41467_2018_6806_MOESM6_ESM.xlsx]

## Sheet: Differentially activated ORs
The number of ORs that are differentially activated
AC-2H	15	EG-AC	21	NAA-CH	12
CH-2H	12	HP-AC	17	HP-EG	16
EG-2H	16	MB-AC	8	MB-EG	18
HP-2H	3	NAA-AC	16	NAA-EG	15
MB-2H	19	EG-CH	13	MB-HP	18
NAA-2H	2	HP-CH	12	NAA-HP	4
CH-AC	16	MB-CH	20	NAA-MB	18

## Sheet: ANOVA&Tukey
		Olfr90	Olfr109	Olfr145	Olfr167	Olfr211	Olfr476	Olfr491	Olfr502	Olfr549	Olfr556	Olfr876	Olfr889	Olfr919	Olfr978	Olfr979	Olfr982	Olfr992	Olfr1062	Olfr1079	Olfr1093	Olfr1104	Olfr1364	Olfr1370	Olfr1377	Olfr1411	Olfr1484	Olfr1512	Olfr2(I7)	Olfr73(mOR-EG)	Olfr124(SR1)	Olfr160()	pCI	Significant
ANOVA	F value	11.2267	178.188	76.3003	15.0323	34.853	21.4379	32.6004	40.7293	2.05695	22.9791	81.3428	71.1678	12.1909	1055.88	5.45868	6.96987	64.8513	36.9122	107.566	28.8369	66.707	6.7923	8.8899	20.6375	47.9615	24.8122	60.5974	171.368	59.8706	68.0671	23.1071	0.0110922
	F boundary	2.84773	2.84773	2.84773	2.84773	2.84773	2.84773	2.84773	2.84773	2.84773	2.84773	2.84773	2.84773	2.84773	2.84773	2.84773	2.84773	2.84773	2.84773	2.84773	2.84773	2.84773	2.84773	2.84773	2.84773	2.84773	2.84773	2.84773	2.84773	2.84773	2.84773	2.84773	2.84773
	P value	0.000116091	2.12113e-12	6.91889e-10	2.2171e-05	1.2315e-07	2.64145e-06	1.89298e-07	4.47988e-08	0.124885	1.7211e-06	4.49237e-10	1.10566e-09	7.34669e-05	9.08789e-18	0.00424178	0.00137104	2.06277e-09	8.4962e-08	6.7436e-11	4.14141e-07	1.70747e-09	0.00155202	0.000404812	3.33517e-06	1.53282e-08	1.06753e-06	3.24683e-09	2.77486e-12	3.51911e-09	1.49127e-09	1.66288e-06	0.999991	30
Tukey post hoc	AC-2H	0.262164	1.17141e-06	3.14126e-07	0.94474	0.711644	0.94438	0.00324088	0.991281	0.417653	0.00742279	0.000209214	0.000192768	0.999352	0.420569	0.970369	0.993449	1.93691e-05	0.00573285	3.03022e-08	6.90329e-06	6.70911e-09	0.123288	0.0353462	0.0863808	0.802452	0.00354756	0.999747	0.999987	0.582605	0.000289233	1.48862e-05	1	15
	CH-2H	0.180909	1	0.985992	0.240638	2.84118e-06	0.0123126	0.812146	0.00406402	0.465248	0.760992	0.0321338	0.000360089	0.000172538	0.999936	0.699967	0.998375	7.02018e-06	3.24181e-07	1.11093e-08	0.120433	0.989145	0.0944409	0.000787222	0.992319	0.000558768	0.887277	0.985617	1	0.999585	2.15667e-06	0.999907	0.999994	12
	EG-2H	0.259181	1	0.956635	0.000320096	0.249786	0.00395171	0.111125	0.00380681	0.87729	0.000526514	0.0448921	9.61389e-05	0.999999	3.09752e-14	0.356309	0.00534424	8.97508e-07	0.997667	0.0337725	0.999647	0.985852	0.119771	0.000611221	0.0665667	4.91226e-05	0.00532823	7.66635e-09	0.998795	5.86983e-09	3.497e-07	0.999029	0.999999	16
	HP-2H	0.99946	0.990726	0.9653	0.999966	0.999981	0.995777	0.949431	0.0690076	0.0965912	0.78499	0.115124	0.000731848	0.99993	0.469717	0.735378	0.970145	0.112635	0.99998	0.96535	0.0518531	0.424867	0.690624	0.330794	0.363417	0.999927	0.0995146	0.989571	9.97047e-12	0.00307665	0.986918	0.862567	1	3
	MB-2H	0.539241	1.03523e-11	1.00833e-07	0.337437	0.420197	0.00314355	2.09348e-05	1.67803e-05	0.200706	0.0161391	5.86584e-08	0.00012683	0.999973	0.048365	0.260075	0.0430756	1.62935e-05	0.950493	0.261375	4.30835e-05	0.000994296	0.367489	0.0419801	0.00149141	6.07038e-05	0.000801076	0.373448	0.914205	0.100572	5.33277e-06	0.000381237	1	19
	NAA-2H	0.021918	1	0.956304	0.999174	0.851377	0.995017	0.695075	0.913618	0.88358	0.31381	0.25849	0.023773	0.999986	0.962301	0.999239	0.999999	0.66336	0.987799	0.999985	0.999852	0.988572	1	0.504194	0.14392	0.760515	0.999998	1	1	0.999966	0.0746562	1	1	2
	CH-AC	0.999975	1.00758e-06	1.39323e-07	0.758501	4.39481e-07	0.00201519	0.000312064	0.00120725	1	0.000567337	1.23796e-06	7.10465e-08	0.000345223	0.580636	0.990696	0.999999	0.987827	0.000150212	0.928778	0.00055568	3.60063e-09	0.999998	0.38872	0.255035	6.12335e-05	0.0306567	0.999587	0.999999	0.803288	0.0504174	2.29631e-05	1	16
	EG-AC	1	1.26731e-06	1.13279e-07	0.00176681	0.967671	0.000680684	2.663e-05	0.00113345	0.973662	0.736994	1.55317e-06	3.14707e-08	0.999923	3.10862e-14	0.0911528	0.0174473	0.282938	0.0152327	1.29012e-09	4.15079e-06	3.48658e-09	1	0.318543	0.000279601	6.90649e-06	2.84609e-06	1.06563e-08	0.999966	3.04115e-08	0.00311981	2.87026e-05	1	21
	HP-AC	0.137435	2.77354e-06	1.1865e-07	0.858202	0.832071	0.681897	0.000584962	0.0201086	0.953405	0.000613046	3.06149e-06	1.0947e-07	0.999999	1	0.994369	0.999983	4.54443e-07	0.00878211	1.28435e-08	0.00127826	4.63781e-08	0.00720841	0.813659	0.00172627	0.921409	0.53617	0.999798	1.16103e-11	0.0755886	8.86372e-05	9.43401e-05	1	17
	MB-AC	0.996986	1.37474e-08	0.928688	0.0682146	0.998187	0.019443	0.083572	4.55394e-05	0.99806	0.99936	0.000242397	0.999961	0.999996	0.809251	0.0616565	0.132958	1	0.0340316	3.68871e-07	0.843701	2.36413e-06	0.988722	1	0.324689	0.000553406	0.974604	0.570712	0.967923	0.867704	0.167028	0.391576	1	8
	NAA-AC	0.000313672	1.33136e-06	1.13093e-07	0.76746	0.999949	0.671108	0.000218209	0.567901	0.971186	0.000147282	5.96685e-06	9.53693e-07	0.993579	0.904205	0.999257	0.982225	2.16997e-06	0.00155291	3.76445e-08	4.45229e-06	1.29632e-08	0.148259	0.628801	0.000593719	0.133426	0.00267839	0.999967	0.999973	0.730925	2.85864e-06	1.74972e-05	1	16
	EG-CH	0.99998	0.999994	0.999993	0.0249052	1.64915e-07	0.994612	0.6888	1	0.984683	5.14006e-05	0.999995	0.978093	0.000213285	3.09752e-14	0.0265053	0.0133367	0.668809	5.95917e-07	6.13709e-10	0.0621962	1	0.999999	0.999999	0.0199593	0.725319	0.000661211	1.53649e-08	0.999584	8.35524e-09	0.719956	0.999998	1	13
	HP-CH	0.0912715	0.978555	0.999998	0.161435	2.11801e-06	0.0365812	0.99968	0.703038	0.931076	1	0.988332	0.999389	0.000275921	0.634214	1	0.999691	2.02097e-07	4.21861e-07	4.93052e-09	0.998646	0.149981	0.00541604	0.0439752	0.132418	0.000342964	0.55011	1	1.05526e-11	0.00626349	8.71533e-07	0.957866	0.999998	12
	MB-CH	0.980317	9.48708e-12	4.71756e-08	0.00481331	2.48352e-07	4.73654e-06	3.2971e-06	5.71388e-08	0.995403	0.00117555	2.11396e-09	5.45651e-08	0.000257074	0.0800403	0.0176114	0.103901	0.995308	1.00243e-06	1.171e-07	0.00535421	0.000298122	0.969939	0.342651	0.00490962	4.41709e-08	0.00653453	0.792932	0.938134	0.192104	0.990195	0.0006352	0.999995	20
	NAA-CH	0.000211068	0.999982	0.999992	0.118353	6.02458e-07	0.0378371	0.999986	0.0306932	0.982995	0.978018	0.867895	0.277488	0.000121612	0.994142	0.90701	0.993857	8.87525e-07	1.46636e-07	1.36584e-08	0.0683419	0.772357	0.114182	0.0239119	0.0453091	0.00731386	0.819754	0.993429	1	0.999999	6.14009e-08	0.999994	1	12
	HP-EG	0.13568	0.994466	1	0.000210671	0.347074	0.0117026	0.471388	0.682281	0.554963	5.5081e-05	0.997578	0.864031	0.999998	3.10862e-14	0.029732	0.0264218	3.82486e-08	0.999912	0.161904	0.0259745	0.140915	0.00698504	0.0336396	0.926023	3.18213e-05	3.62876e-05	1.47153e-08	1.38619e-11	8.94312e-07	1.55896e-07	0.982056	1	16
	MB-EG	0.996751	1.08301e-11	3.88279e-08	1.09793e-05	0.999667	2.1186e-06	4.79077e-07	5.51016e-08	0.805427	0.491981	2.45313e-09	2.44263e-08	1	3.10862e-14	0.999985	0.901429	0.335506	0.999211	0.000464	2.45248e-05	0.000280059	0.987267	0.278269	9.42952e-06	1.03467e-08	9.97148e-07	5.94785e-08	0.994258	1.04571e-07	0.334702	0.000825552	0.999999	18
	NAA-EG	0.000309676	1	1	0.000155647	0.894507	0.0121096	0.806775	0.0287344	1	1.54853e-05	0.932193	0.0731708	0.999783	3.09752e-14	0.187611	0.00415664	1.44085e-07	0.854078	0.0225284	1	0.75207	0.144123	0.0182308	0.999093	0.000501259	0.00708657	8.43889e-09	0.998355	7.38087e-09	1.39313e-08	0.999812	1	15
	MB-HP	0.324057	1.6693e-11	4.056e-08	0.467495	0.548958	0.00109654	5.39727e-06	2.94918e-07	0.999163	0.00127303	3.84169e-09	8.35265e-08	1	0.762451	0.0197674	0.191918	3.95935e-07	0.986807	0.058887	0.0129731	0.0397814	0.0268402	0.857289	4.36711e-05	9.51386e-05	0.167496	0.769096	2.13193e-11	0.487458	2.04971e-06	0.00330011	1	18
	NAA-HP	0.0462771	0.996127	1	0.999994	0.934269	1	0.995849	0.393242	0.545615	0.971418	0.998234	0.482011	0.998221	0.932717	0.926998	0.941192	0.836737	0.953038	0.908107	0.0286288	0.826086	0.625775	0.999833	0.994934	0.593763	0.0758802	0.995562	9.78218e-12	0.00488358	0.250778	0.906104	1	4
	NAA-MB	0.000805625	1.1139e-11	3.87679e-08	0.575053	0.982369	0.0010616	2.49133e-06	3.71759e-06	0.797404	0.000292771	5.98188e-09	6.99004e-07	0.998915	0.227094	0.130543	0.0335188	1.86363e-06	0.618996	0.357289	2.6505e-05	0.00355002	0.423951	0.68426	1.7735e-05	7.47714e-06	0.000613017	0.427486	0.905105	0.154294	1.25935e-07	0.000461243	1	18
	Significant	6	11	10	7	6	14	10	13	0	12	13	14	6	7	4	7	12	11	13	12	11	4	8	10	14	12	6	6	0.611729	13	10	0

## Sheet: 8x8 matrix
	AC	CH	EG	HP	2H	MB	NAA
AC		16	21	17	15	8	16
CH	16		13	12	12	20	12
EG	21	13		16	16	18	15
HP	17	12	16		3	18	4
2H	15	12	16	3		19	2
MB	8	20	18	18	19		18
NAA	16	12	15	4	2	18
