# Supplementary material for: Vapor detection and discrimination with a panel of odorant receptors
Source: Nat Commun. 2018 Nov 1;9:4556. doi: 10.1038/s41467-018-06806-w (PMC6212438; doi:10.1038/s41467-018-06806-w)
Supplement: Supplementary file 7 — Supplementary Data 5 [file 41467_2018_6806_MOESM7_ESM.xlsx]

## Sheet: AC analogous
luminescence	AC	0	90	180	270	360	450	540	630	720	810	900	990	1080	1170	1260	1350	1440	1530	1620	1710			MAC	0	90	180	270	360	450	540	630	720	810	900	990	1080	1170	1260	1350	1440	1530	1620	1710			PP	0	90
	Olfr90	1	1.11968	1.23942	1.04341	1.06305	1.16239	1.18169	1.68477	1.36895	1.38797	1.40613	1.48745	1.10037	1.36332	1.28746	1.32797	0.943286	1.18836	1.12147	1.48708				1	1.09855	0.97709	1.25289	1.19504	1.18619	1.05081	1.23888	1.53122	1.3828	1.3772	1.26836	1.44021	1.47282	1.38495	1.30763	1.49423	1.91023	1.704	1.95006				1	1.00441
	Olfr109	1	0.944417	0.963497	1.30177	1.89522	2.71446	3.82552	6.48823	6.19052	7.6207	8.62476	9.74615	8.1966	8.86008	10.6698	11.0891	10.6586	9.92481	10.4045	10.6323				1	0.998309	0.94183	1.1154	1.15248	1.77716	1.84576	2.67081	3.43197	4.36148	4.95013	4.27032	6.20728	6.2039	6.68098	5.88693	7.6082	8.37275	7.90755	8.40739				1	0.985162
	Olfr145	1	1.30425	2.52454	3.10533	4.04452	4.84685	5.35141	7.89342	6.33655	8.0959	7.66413	9.42741	6.74515	7.61642	7.72436	8.74553	7.50123	7.04868	6.8025	7.50104				1	1.27578	1.97961	3.21725	3.78996	5.73242	5.1543	6.14578	7.93792	8.21887	8.32169	6.54792	9.18381	8.63849	8.53428	8.06588	7.90606	10.5884	8.70592	9.09862				1	1.14443
	Olfr167	1	0.820415	1.11257	1.15851	1.62825	1.97649	2.40566	3.44283	3.09325	4.2712	4.15639	4.67733	3.9679	4.40185	4.87942	5.62347	4.84107	4.60134	4.92204	5.0442				1	1.01696	0.927524	1.16112	1.24404	1.72111	2.04121	2.47036	3.06366	3.39986	4.13501	2.86922	3.80589	4.23487	4.37829	4.25048	4.6353	6.01402	5.02304	5.55349				1	1.18702
	Olfr211	1	0.856895	1.11044	0.917964	0.917047	1.05261	0.977337	1.50371	1.10158	1.38119	1.12321	1.429	1.26341	1.42302	1.49393	1.65082	1.21136	1.17537	1.44482	1.45699				1	0.963186	0.88894	0.896544	0.919905	1.11187	0.933846	1.06953	1.2515	1.14276	1.15061	0.887039	1.11596	1.0478	1.05162	0.89069	1.02129	1.341	1.1286	0.997909				1	1.07448
	Olfr476	1	0.996181	1.22401	1.66203	2.00657	2.71497	3.70198	5.51002	4.80031	6.24885	6.43659	7.22673	6.048	7.5353	7.18376	8.12551	7.31823	7.46774	7.03828	7.43524				1	1.00701	1.23819	1.93155	2.53718	4.02663	3.54895	4.85052	6.04006	5.84774	6.44067	5.47638	7.32024	6.80218	7.35025	6.08783	7.10869	8.67666	7.42401	8.12101				1	1.10815
	Olfr491	1	1.05574	1.45772	2.05613	2.77927	3.62201	4.21755	6.12631	5.56468	6.50211	6.54891	7.13746	5.90774	6.33428	6.78067	7.3295	6.82148	6.45697	6.23933	6.62316				1	1.17392	1.49227	2.38588	3.05187	4.30088	4.00798	4.74668	6.01548	6.04756	6.85209	5.28379	7.17769	6.711	6.61804	6.68137	6.96007	8.37589	7.33432	7.36305				1	1.28133
	Olfr502	1	1.08728	1.30743	1.3248	1.70993	1.98052	2.72741	3.7916	3.40166	4.37809	4.51989	5.523	4.5155	4.65179	5.0877	5.38769	5.20589	5.11899	4.78886	5.10174				1	1.02176	1.03887	1.25941	1.49442	2.19081	1.98865	2.73892	3.19917	3.72721	3.8914	3.28515	4.15724	4.25355	4.21097	4.00834	4.19726	5.63058	4.6297	4.73265				1	1.03805
	Olfr549	1	0.951963	0.997324	1.12886	0.993775	1.05118	0.944306	1.31156	0.755246	1.00139	0.911962	0.98632	0.747061	0.863191	0.577748	0.950282	0.841551	0.781906	0.634274	0.805937				1	0.947797	0.999556	1.11325	0.983642	1.10985	1.00368	1.04425	1.01408	1.02144	0.954307	0.775371	0.932021	0.781256	0.803484	0.824773	0.591088	0.841003	0.730454	0.861865				1	0.969308
	Olfr556	1	0.958067	1.19516	1.3282	1.54825	1.85082	2.02502	2.9731	2.64493	3.04953	3.02329	3.66105	2.84781	3.14282	3.10635	3.65361	3.28946	2.98914	3.02604	3.32885				1	0.982989	0.946837	1.25637	1.28186	1.82982	1.6346	1.97564	2.40988	2.6845	2.81888	2.24612	2.89453	2.87313	2.87978	2.6097	2.8083	3.66403	3.05085	3.11455				1	1.04092
	Olfr876	1	1.02804	1.65451	2.11688	3.04952	3.69524	4.67494	6.82261	6.03239	7.12812	7.58237	8.56224	6.80671	7.10945	8.16252	8.94848	8.14308	7.61722	8.03208	8.06291				1	1.1036	1.67666	2.37158	2.75941	3.99702	3.60178	4.49528	5.62525	5.70072	6.49164	5.15487	6.55842	6.55499	6.63598	6.21499	6.31338	8.46528	6.58817	7.40108				1	1.64705
	Olfr889	1	1.15333	2.19718	2.91245	4.15266	5.39962	6.30742	9.04805	8.25914	9.93079	9.78999	10.9008	9.53424	9.75745	11.0649	11.0651	10.1324	9.50934	9.89202	9.71665				1	1.36942	2.04343	3.26177	3.6343	5.40461	4.73463	5.44577	6.99222	7.37102	7.842	6.17039	7.98906	7.74444	7.45935	6.75509	7.52185	9.45436	7.81396	7.98998				1	1.0846
	Olfr919	1	0.81364	1.00144	0.955712	1.06602	0.984912	1.20174	1.4776	1.40683	1.67497	1.44156	1.76117	1.44125	1.50795	1.65913	1.88156	2.01787	1.64534	1.51488	1.81216				1	1.00916	1.01042	1.08038	1.11886	1.24805	0.904124	1.09042	1.27811	1.20504	1.26509	0.823931	1.12318	0.949886	1.0007	0.887516	0.931934	1.13774	0.918744	1.08889				1	1.01803
	Olfr978	1	1.03705	1.2391	0.93952	1.07785	1.10224	0.985699	1.33512	1.0677	0.993789	1.30133	1.22968	1.07843	0.970109	1.10196	1.10306	1.27296	0.838429	1.11694	1.27853				1	0.916256	0.779633	0.854002	0.799552	0.983016	0.807157	0.84806	0.821011	0.822184	0.915639	0.634082	0.799838	0.838867	0.783048	0.717785	0.805941	0.930119	0.866446	0.820376				1	1.17123
	Olfr979	1	0.898499	1.09005	0.972897	1.05818	1.22869	1.30904	1.64683	1.48408	1.92307	1.62487	1.73353	1.50175	1.86881	1.83012	1.74161	1.80163	1.60034	1.65283	2.0602				1	1.09959	1.03633	1.3369	1.17375	1.62209	1.49136	1.91042	2.32879	2.57383	2.95006	2.86108	3.69274	3.87786	4.14162	3.6715	4.48858	5.57794	5.14009	5.34388				1	0.997099
	Olfr982	1	0.965938	1.04966	0.873004	1.09622	1.14527	1.02527	1.31178	0.971327	1.23422	1.1506	1.3183	0.865747	0.91971	1.20428	1.24312	1.1577	1.03827	1.06642	1.12159				1	1.10077	1.08016	1.1935	1.12519	1.31478	0.936338	1.19677	1.39609	1.16175	1.21639	0.94659	1.15478	1.10365	1.08485	0.913221	1.17785	1.13297	1.04418	1.05325				1	1.13947
	Olfr992	1	0.92221	0.985793	1.04017	1.06636	1.13654	1.15364	2.00018	1.425	1.70851	1.64489	1.95274	1.60563	1.84814	2.02016	2.47655	2.04783	2.20013	2.02053	2.36741				1	0.93962	0.872111	1.02824	0.984378	1.29371	0.960802	1.19997	1.76325	1.76624	1.80825	1.37473	2.27534	2.17484	2.21426	1.92944	2.38593	3.05076	2.59502	2.82871				1	1.01433
	Olfr1062	1	0.959024	1.31745	1.346	1.6751	1.88538	2.305	3.3991	2.78443	3.52153	3.65517	4.32539	3.42037	3.76315	3.96605	4.53301	4.04112	4.13293	4.44525	4.00759				1	1.1358	1.12208	1.1527	1.1256	1.40924	1.19521	1.37286	1.19939	1.53145	1.75543	1.36677	1.59167	1.5399	1.4845	1.38432	1.2973	1.60009	1.57622	1.51653				1	1.02345
	Olfr1079	1	0.742937	1.01527	1.2017	1.56379	2.0738	2.52195	3.79774	3.31994	4.30359	4.27952	5.33415	4.10009	4.77077	4.94486	5.97376	5.50206	5.67454	5.67301	6.13749				1	1.09606	1.07066	1.11432	1.04301	1.30717	1.17057	1.40644	1.54719	1.7894	2.1058	1.45476	2.25997	2.18692	2.59283	2.23595	2.32883	3.4973	2.61392	2.97799				1	1.08845
	Olfr1093	1	1.13331	1.48381	2.16206	3.26148	3.85123	4.79293	6.74211	6.45766	7.85159	7.76443	8.07873	7.33982	7.66577	8.03589	8.95205	7.97816	7.69116	7.352	8.14664				1	1.03195	0.974532	1.13033	0.994956	1.4732	1.2118	1.43925	2.02907	2.09428	2.34947	2.07252	2.97962	2.69411	2.7881	2.49756	3.02007	4.27299	3.33203	4.05462				1	1.138
	Olfr1104	1	0.697879	1.09892	1.41598	1.90634	2.51945	2.7387	5.06444	3.9541	5.20495	6.00844	7.03954	6.24655	7.16921	6.74836	8.12527	6.74097	7.10272	7.11907	7.79845				1	0.981815	1.15279	1.03171	1.05756	1.17603	1.05566	1.30648	1.55132	1.95994	1.80459	1.31815	2.03377	1.87963	1.8483	1.97292	2.23681	3.39679	2.58092	2.38811				1	0.947861
	Olfr1364	1	0.873779	1.06669	0.972568	1.059	0.903352	0.98627	1.36319	0.958059	1.16622	1.16258	1.30705	0.955626	1.1092	1.18233	1.2747	0.925498	0.927273	1.12759	1.24973				1	0.950054	0.979456	0.952781	0.962252	1.17113	1.01703	1.05447	1.1655	1.12794	1.14089	0.859511	1.03147	1.26708	1.06124	0.898826	1.00882	1.26532	1.11972	1.14301				1	1.03575
	Olfr1370	1	1.02622	1.07859	1.3099	1.84203	2.22513	2.67887	4.19138	3.81597	4.95983	4.67119	5.69054	4.82826	5.65989	5.613	6.65943	5.90203	5.97694	6.37863	6.8042				1	0.978436	0.925718	1.06339	1.03341	1.37309	1.20908	1.40132	1.82055	2.08265	2.1205	1.82241	2.40182	2.59016	2.36747	2.62881	2.75231	3.63619	3.15007	2.95887				1	0.950489
	Olfr1377	1	1.31544	2.32542	3.17523	3.8318	4.93709	5.3338	8.32068	5.86021	8.31876	6.84182	8.57475	6.86353	7.51227	7.71477	8.4819	7.12469	6.84298	6.39486	7.12156				1	1.32441	1.89977	3.00623	3.16333	4.90075	3.88881	5.39512	5.99383	6.26704	7.05477	5.18915	6.96508	6.83815	6.28745	5.83445	6.32355	7.90279	6.56271	7.14274				1	0.967367
	Olfr1411	1	1.15198	1.41638	1.33657	1.74824	2.02439	2.37234	3.9715	3.58325	4.61737	5.0237	5.54923	5.09886	5.48935	6.36905	7.12458	5.9653	6.12702	5.89624	6.64888				1	1.09886	1.19391	1.518	1.67299	2.56086	2.54597	3.30642	4.94931	5.11362	5.78334	4.40819	5.74897	6.25893	6.13578	5.82793	6.02709	8.50356	7.0517	7.55889				1	1.17022
	Olfr1484	1	1.1158	1.85106	2.77068	3.53448	4.3233	5.25492	7.82554	6.49135	7.76903	7.71002	9.29123	6.90469	7.94407	8.13804	8.99647	7.94779	7.07649	7.47322	7.72832				1	1.10694	1.08599	1.53317	1.98803	2.90335	2.68228	3.69876	4.90051	4.80106	5.78365	4.62601	5.93229	6.06791	6.24194	6.25365	6.26103	8.26745	6.90801	7.04519				1	1.21785
	Olfr1512	1	0.926131	1.04387	0.943152	0.843904	0.770571	0.926643	1.15813	1.00028	1.1568	1.01969	1.08362	1.00822	1.05937	1.05506	1.05693	1.04318	0.817949	0.883911	0.949442				1	1.08691	0.949773	1.08119	0.939957	1.16284	0.930337	0.993059	1.19096	1.08219	1.0323	0.722388	0.984076	0.907339	0.840562	0.802575	0.752339	1.17811	0.726555	1.07712				1	1.00451
	Olfr2(I7)	1	0.819057	0.910242	0.751895	0.827555	0.874424	0.817102	0.964523	0.813009	0.906267	0.840653	0.863994	0.712204	0.718463	0.693322	0.695635	0.714823	0.571291	0.742382	0.655964				1	1.00706	0.933035	0.842135	0.865306	1.04973	0.80401	0.839626	1.05296	1.02666	1.05489	0.801267	0.899295	0.866026	0.794258	0.700622	0.674347	0.830667	0.720591	0.800766				1	0.920244
	Olfr73(MOR-EG)	1	0.838758	0.997271	0.855953	0.839706	0.862449	1.04786	1.31297	1.12387	1.2844	0.911527	1.24097	1.02851	1.07776	1.08569	1.24888	1.37938	0.934693	0.963524	0.952937				1	0.927017	1.05686	1.01089	0.923027	1.1602	0.968799	0.870305	1.23913	1.22732	1.20445	1.06614	1.1449	1.20201	1.08872	1.00261	1.13661	1.29379	1.13555	1.02369				1	1.06683
	Olfr124(SR1)	1	0.884423	0.953205	0.952711	1.11466	1.43861	1.62671	2.47869	2.56731	2.62066	3.01461	4.02924	2.93992	3.33999	3.87754	4.12225	3.50992	3.43494	3.67027	4.0832				1	1.1155	0.971267	1.11503	0.939723	1.28665	1.15374	1.20132	1.58092	1.43578	1.54393	1.28325	1.84288	1.70418	1.66882	1.6141	1.87029	2.21413	2.01724	2.27309				1	0.995019
	Olfr160(M72)	1	0.880189	0.979915	0.845961	1.11365	1.09687	1.27782	1.59159	1.45021	1.68528	1.66304	1.97708	1.90628	1.89305	2.16209	2.70086	2.50464	2.29662	2.28377	2.65645				1	1.13385	1.02293	1.21604	1.08687	1.43206	1.07622	1.40978	1.96169	1.58782	1.91751	1.50691	2.189	2.11594	2.2268	2.21092	2.23397	2.77519	2.64283	2.91195				1	1.08512
	pCI	1	1.02804	1.0373	1.03345	1.03658	1.02479	1.03318	1.02	1.02458	1.03266	1.03966	1.02974	1.04244	1.0178	1.04486	1.02133	1.00776	1.02658	1.02612	1.02725				1	1.02059	1.01692	1.03413	1.02388	1.04417	1.03316	1.01804	1.02605	1.00982	1.00524	1.04696	1.00334	1.04151	1.02341	1.01204	1.02277	1.00591	1.01886	1.02634				1	1.00072
s.e.m.		0	90	180	270	360	450	540	630	720	810	900	990	1080	1170	1260	1350	1440	1530	1620	1710				0	90	180	270	360	450	540	630	720	810	900	990	1080	1170	1260	1350	1440	1530	1620	1710				0	90
	Olfr90	0.259004	0.236738	0.273201	0.229458	0.202675	0.253956	0.235428	0.313125	0.304092	0.328274	0.262473	0.332261	0.205717	0.260266	0.241831	0.267899	0.212897	0.232277	0.2156	0.305727				0.283329	0.374675	0.301885	0.369874	0.368518	0.342512	0.296662	0.455949	0.464747	0.345919	0.36722	0.321045	0.371503	0.305745	0.327033	0.3098	0.326943	0.517368	0.351992	0.487396				0.16101	0.161537
	Olfr109	0.20156	0.184843	0.15698	0.235717	0.297528	0.439405	0.577509	1.01361	0.888947	1.17285	1.23756	1.46035	1.17332	1.32253	1.56413	1.5897	1.5264	1.46149	1.54057	1.60449				0.151924	0.110595	0.16662	0.166416	0.144885	0.19554	0.201452	0.318981	0.371987	0.482468	0.663839	0.585173	0.693271	0.752262	0.797043	0.719618	0.948586	0.928974	0.917114	0.968911				0.0904316	0.1936
	Olfr145	0.105894	0.120194	0.228046	0.246525	0.332309	0.363027	0.422038	0.600298	0.501664	0.636083	0.670013	0.711683	0.612069	0.650684	0.612158	0.759913	0.565772	0.545671	0.53865	0.625357				0.0542441	0.0779157	0.0829137	0.174009	0.31513	0.233811	0.256934	0.27189	0.331093	0.466874	0.342748	0.297719	0.393843	0.518178	0.384409	0.497979	0.485658	0.575201	0.885129	0.38011				0.105098	0.125965
	Olfr167	0.236309	0.13776	0.252243	0.232142	0.307682	0.344582	0.435129	0.601819	0.544333	0.740606	0.792026	0.95727	0.663821	0.738702	0.839738	0.958077	0.897776	0.867648	0.828516	0.949223				0.0907519	0.132331	0.127821	0.16729	0.110609	0.192016	0.149314	0.183642	0.30422	0.224152	0.355802	0.186797	0.263453	0.427573	0.360942	0.306584	0.362699	0.567406	0.552209	0.469726				0.117847	0.101715
	Olfr211	0.289108	0.256066	0.272775	0.253848	0.234972	0.25112	0.219646	0.339102	0.310627	0.316697	0.284657	0.338341	0.286545	0.341179	0.311954	0.344589	0.363467	0.300961	0.298124	0.377368				0.195371	0.226856	0.177151	0.208513	0.182689	0.242345	0.180342	0.174626	0.254328	0.198677	0.183695	0.182237	0.16461	0.231751	0.188173	0.210373	0.17269	0.307401	0.243872	0.176553				0.175978	0.184503
	Olfr476	0.298792	0.277699	0.348256	0.386359	0.463061	0.596232	0.821422	1.18837	1.02679	1.35046	1.36937	1.55978	1.28275	1.60209	1.56923	1.8992	1.58433	1.63755	1.57104	1.66667				0.146487	0.160614	0.161662	0.319724	0.268805	0.481667	0.438417	0.503401	0.650245	0.717487	0.712798	0.637735	0.837569	0.768184	0.846617	0.651259	0.883017	1.14937	0.802996	0.885149				0.171041	0.137371
	Olfr491	0.113617	0.111215	0.201965	0.213575	0.325313	0.353136	0.3653	0.623308	0.452012	0.687825	0.637448	0.787026	0.603526	0.676842	0.733644	0.842205	0.828532	0.556638	0.53928	0.823253				0.311166	0.314262	0.367395	0.582866	0.708675	0.994288	0.896776	1.08723	1.38678	1.36054	1.59562	1.21042	1.71189	1.5156	1.50015	1.62066	1.60237	2.00003	1.64632	1.73101				0.127574	0.153062
	Olfr502	0.198033	0.15353	0.211321	0.214771	0.254294	0.302201	0.400993	0.573981	0.513826	0.634783	0.655153	0.80634	0.763718	0.708545	0.755084	0.802741	0.780051	0.844247	0.784921	0.849498				0.108674	0.124907	0.103478	0.1451	0.146268	0.186886	0.159942	0.243865	0.270019	0.374687	0.399894	0.425155	0.387519	0.406237	0.449811	0.503136	0.554116	0.613371	0.523409	0.562089				0.208116	0.170995
	Olfr549	0.280121	0.247442	0.232214	0.22764	0.24461	0.318048	0.248714	0.289752	0.174377	0.232989	0.209506	0.253804	0.282496	0.17414	0.128132	0.21432	0.175362	0.178077	0.195219	0.169854				0.140354	0.125967	0.164686	0.123992	0.163516	0.261156	0.229619	0.205299	0.242132	0.105529	0.116566	0.163994	0.141953	0.101243	0.129371	0.142748	0.168947	0.171587	0.118496	0.153385				0.15812	0.199871
	Olfr556	0.0164039	0.017253	0.0412502	0.083822	0.0743069	0.0358465	0.0497457	0.101005	0.0318789	0.0966387	0.127652	0.129868	0.0611613	0.10805	0.0430115	0.132512	0.0568087	0.0357535	0.13617	0.111696				0.0199646	0.0176354	0.0577847	0.0346647	0.0737	0.093086	0.0409804	0.0432409	0.0939863	0.0661985	0.181439	0.086447	0.0835224	0.180487	0.0497428	0.0484156	0.0971781	0.108782	0.191368	0.133289				0.0778652	0.0858123
	Olfr876	0.176282	0.146371	0.287777	0.273888	0.384216	0.476874	0.593079	0.89237	0.752463	0.908033	0.972337	1.07438	0.892107	0.921696	1.13317	1.22254	1.032	1.01867	1.00605	1.22333				0.165525	0.159133	0.261896	0.292108	0.38845	0.472461	0.423485	0.538212	0.673959	0.667317	0.777521	0.611811	0.844817	0.857327	0.793189	0.780081	0.746057	1.02368	0.848814	0.98166				0.26551	0.334878
	Olfr889	0.177891	0.161744	0.285721	0.373162	0.549822	0.688496	0.793793	1.16262	1.07447	1.27375	1.23149	1.49335	1.34374	1.25891	1.40017	1.45537	1.29427	1.19736	1.30729	1.24433				0.0572999	0.0801965	0.0986732	0.133595	0.164996	0.264046	0.28143	0.290246	0.375257	0.315724	0.413163	0.534418	0.327586	0.341244	0.379761	0.306113	0.524075	0.438565	0.338775	0.422642				0.0954543	0.130237
	Olfr919	0.078878	0.0503574	0.0748879	0.14696	0.0739276	0.0974806	0.0702068	0.107819	0.114917	0.187433	0.121075	0.170542	0.116229	0.13472	0.162072	0.252435	0.176642	0.0952044	0.0981062	0.107993				0.239149	0.21463	0.24296	0.242437	0.252521	0.269127	0.206675	0.259225	0.249079	0.350031	0.383617	0.155305	0.295077	0.243527	0.339486	0.161727	0.186585	0.358473	0.224572	0.260576				0.187167	0.164903
	Olfr978	0.135823	0.118919	0.138202	0.122534	0.183971	0.173217	0.150251	0.189442	0.123058	0.125529	0.134643	0.196304	0.221209	0.229147	0.288045	0.234272	0.27903	0.209202	0.1301	0.210349				0.0611983	0.19587	0.0697339	0.0714144	0.0776487	0.0805538	0.122969	0.0979006	0.195577	0.134303	0.155514	0.0711114	0.0441235	0.111409	0.0518178	0.0464498	0.126723	0.128709	0.0589079	0.0779498				0.199321	0.181575
	Olfr979	0.0653023	0.0537323	0.0643697	0.0567615	0.11206	0.137507	0.0672145	0.0955196	0.118027	0.151119	0.150492	0.113247	0.0968278	0.0923738	0.14387	0.105652	0.132116	0.105639	0.113943	0.19102				0.0856083	0.0681324	0.0718345	0.097771	0.0769818	0.100569	0.169707	0.13232	0.144778	0.272109	0.267345	0.203876	0.304779	0.257854	0.260879	0.254741	0.273815	0.38575	0.340046	0.375812				0.141241	0.102713
	Olfr982	0.13296	0.127581	0.112977	0.110493	0.156106	0.130352	0.102613	0.178448	0.160185	0.185043	0.116477	0.126301	0.159057	0.162139	0.142677	0.149926	0.141085	0.125195	0.132077	0.186365				0.0922894	0.127521	0.105071	0.209652	0.102794	0.111994	0.150476	0.107165	0.132321	0.145156	0.249167	0.0945193	0.196706	0.0982514	0.174835	0.148335	0.0985954	0.225101	0.120411	0.116377				0.0306627	0.0539206
	Olfr992	0.00323813	0.0122896	0.0515664	0.0669474	0.0724038	0.0675261	0.105235	0.110184	0.103769	0.187027	0.143739	0.0702823	0.0511456	0.0183501	0.117267	0.0888617	0.0791977	0.205611	0.0472306	0.202423				0.0828505	0.0777908	0.0699365	0.100852	0.0727329	0.144811	0.0574399	0.12999	0.154695	0.118369	0.161261	0.105762	0.323049	0.222758	0.206999	0.119545	0.241509	0.256655	0.199096	0.223458				0.0849831	0.0641859
	Olfr1062	0.128723	0.163045	0.223597	0.133008	0.170036	0.207061	0.228834	0.322506	0.460291	0.412541	0.356493	0.421578	0.339692	0.494739	0.427095	0.528586	0.56315	0.407195	0.458802	0.437703				0.232124	0.232516	0.210594	0.271615	0.285044	0.33958	0.22338	0.299574	0.277546	0.345673	0.34127	0.304853	0.354356	0.324941	0.335333	0.249384	0.249299	0.281675	0.306014	0.334949				0.169097	0.160741
	Olfr1079	0.202341	0.128403	0.210899	0.178864	0.270871	0.32217	0.368899	0.594382	0.518918	0.650472	0.688408	0.858375	0.593809	0.87435	0.8283	1.04212	0.82396	0.889783	0.920749	0.96116				0.109747	0.19733	0.164947	0.214074	0.131759	0.174648	0.240863	0.173854	0.209871	0.239893	0.262059	0.148045	0.258576	0.220369	0.248328	0.180321	0.208033	0.355666	0.247373	0.236355				0.125795	0.102847
	Olfr1093	0.20359	0.193399	0.253722	0.311899	0.473835	0.571431	0.732139	0.975341	0.932936	1.18612	1.19825	1.24221	1.06326	1.10747	1.26101	1.2938	1.18093	1.11468	1.11399	1.22747				0.233938	0.222422	0.220849	0.240165	0.197234	0.256793	0.200726	0.266499	0.351989	0.360497	0.38904	0.358477	0.508808	0.460791	0.492298	0.429027	0.519025	0.719225	0.556116	0.685685				0.1576	0.148196
	Olfr1104	0.191904	0.189958	0.160005	0.261347	0.299186	0.350585	0.425779	0.776627	0.62503	0.831966	1.23168	1.29126	0.900445	1.09054	1.52494	1.26383	1.23031	1.28373	1.09644	1.62586				0.301209	0.269204	0.275501	0.244873	0.260403	0.30773	0.261462	0.306968	0.349717	0.525403	0.419368	0.291198	0.451229	0.472593	0.42108	0.45736	0.519403	0.825353	0.699815	0.6596				0.0671731	0.120765
	Olfr1364	0.158514	0.13657	0.272535	0.231217	0.218301	0.203334	0.227186	0.171913	0.161077	0.196203	0.132272	0.243736	0.223433	0.175368	0.296008	0.182159	0.18243	0.125085	0.132207	0.187827				0.251624	0.24252	0.204942	0.304372	0.223353	0.29705	0.221499	0.23294	0.264495	0.271823	0.278636	0.168837	0.287235	0.295961	0.224516	0.200247	0.23701	0.289472	0.232043	0.262579				0.148147	0.158497
	Olfr1370	0.357309	0.293308	0.289083	0.359418	0.467414	0.565929	0.690641	1.06048	0.988031	1.27334	1.20785	1.47887	1.22682	1.43747	1.42695	1.70509	1.51854	1.51623	1.61986	1.71917				0.200236	0.207144	0.185374	0.216476	0.24353	0.264067	0.202317	0.228492	0.366585	0.335944	0.314054	0.298426	0.496599	0.399973	0.359801	0.379921	0.412804	0.531468	0.456892	0.505663				0.272729	0.192572
	Olfr1377	0.255635	0.243085	0.426787	0.588259	0.744969	0.928467	0.968152	1.5232	1.27542	1.58905	1.27254	1.65987	1.27724	1.47403	1.40909	1.55613	1.30339	1.34276	1.17329	1.30301				0.147127	0.154602	0.234448	0.315387	0.333666	0.511274	0.535165	0.650968	0.735378	0.691889	0.857926	0.664387	0.745097	0.794268	0.6664	0.681068	0.698535	0.87044	0.72543	0.780638				0.0880118	0.0851254
	Olfr1411	0.0201612	0.0360236	0.0593567	0.0438858	0.0320148	0.159664	0.19754	0.153877	0.169086	0.265881	0.129482	0.251281	0.258879	0.174788	0.373051	0.235722	0.229414	0.163831	0.195948	0.167697				0.0504348	0.154326	0.112942	0.075495	0.111682	0.102956	0.154608	0.216127	0.302986	0.248478	0.375138	0.312502	0.296446	0.374925	0.251352	0.252717	0.284858	0.33341	0.415346	0.705898				0.172657	0.143247
	Olfr1484	0.0709905	0.0577444	0.0955843	0.185044	0.253677	0.32855	0.267575	0.481377	0.497765	0.412656	0.407374	0.472067	0.393463	0.436981	0.420191	0.530055	0.587129	0.408855	0.456332	0.427266				0.0466527	0.0719616	0.0414308	0.136961	0.183883	0.14519	0.128336	0.241168	0.161908	0.211415	0.240869	0.200843	0.336891	0.21455	0.282653	0.265793	0.265439	0.299496	0.523626	0.379184				0.177448	0.158486
	Olfr1512	0.15934	0.110046	0.125766	0.108678	0.0961255	0.0889355	0.12273	0.150311	0.122659	0.142417	0.131116	0.167941	0.118703	0.170251	0.172264	0.139744	0.120074	0.139397	0.122532	0.143283				0.0387323	0.113137	0.096202	0.0729686	0.0377442	0.139171	0.0928148	0.0930321	0.139539	0.0542127	0.0859846	0.0783963	0.0545078	0.0317637	0.101571	0.0398258	0.0473071	0.0906661	0.0346796	0.0903348				0.00673797	0.0361644
	Olfr2(I7)	0.236121	0.223786	0.31695	0.232159	0.230187	0.243231	0.223263	0.293998	0.220445	0.204333	0.246426	0.228304	0.188391	0.189604	0.277039	0.131566	0.170052	0.138159	0.215308	0.159477				0.145516	0.249859	0.175303	0.167897	0.226888	0.210631	0.128331	0.175728	0.182774	0.187172	0.202023	0.200809	0.194202	0.186366	0.201032	0.134937	0.145851	0.198905	0.167881	0.230151				0.139349	0.12553
	Olfr73(MOR-EG)	0.0792133	0.095938	0.0659646	0.121084	0.0928277	0.067386	0.159049	0.142734	0.0954866	0.0813137	0.095963	0.144557	0.104009	0.0871829	0.064517	0.121851	0.109663	0.121489	0.0829548	0.105105				0.123373	0.0980871	0.0935859	0.228177	0.0863262	0.114537	0.0950638	0.0788075	0.192645	0.158616	0.119932	0.0958411	0.152279	0.108261	0.108127	0.120507	0.100763	0.182528	0.139592	0.0957398				0.0453199	0.137425
	Olfr124(SR1)	0.0864162	0.0711317	0.1013	0.0689489	0.0801459	0.0969592	0.128376	0.382523	0.247413	0.183706	0.185678	0.42673	0.331062	0.251681	0.508023	0.323576	0.324626	0.213372	0.251612	0.384846				0.0537331	0.0627642	0.042101	0.0779109	0.0881518	0.0733706	0.0848524	0.119729	0.0993836	0.0685906	0.0820985	0.0810671	0.0759091	0.0894869	0.0792009	0.0651972	0.181307	0.220069	0.133221	0.194916				0.0791011	0.078657
	Olfr160(M72)	0.242194	0.159892	0.174482	0.182049	0.194101	0.232293	0.254734	0.295855	0.36125	0.346372	0.3317	0.353116	0.374161	0.326182	0.380006	0.512634	0.439533	0.44184	0.428125	0.509356				0.086082	0.0978731	0.0943634	0.0746159	0.140448	0.312071	0.0953246	0.118854	0.237088	0.147668	0.182403	0.113121	0.152638	0.158811	0.165442	0.139091	0.234784	0.274044	0.216477	0.213183				0.0498954	0.115128
	pCI	0.126217	0.118305	0.159393	0.148687	0.17237	0.109099	0.214252	0.0947592	0.105912	0.148805	0.198376	0.151372	0.205742	0.15961	0.203009	0.143019	0.103227	0.240305	0.111047	0.133007				0.146725	0.117218	0.109873	0.238847	0.110361	0.219781	0.125949	0.171038	0.124712	0.121374	0.17727	0.202301	0.135667	0.223789	0.11465	0.114515	0.118664	0.128385	0.130878	0.117779				0.0101925	0.0962537
[truncated: 102 more columns]

## Sheet: EG analogous
	EG	0	90	180	270	360	450	540	630	720	810	900	990	1080	1170	1260	1350	1440	1530	1620	1710			MMP	0	90	180	270	360	450	540	630	720	810	900	990	1080	1170	1260	1350	1440	1530	1620	1710			GU	0	90
luminescence	Olfr90	1	1.03239	1.22042	1.14193	0.994074	1.14567	1.25747	1.10396	1.06895	1.2503	1.20122	1.35624	1.48056	1.09519	1.47025	1.49302	1.17357	1.00568	1.03811	0.937953				1	0.980766	0.986695	1.11499	1.0072	1.03831	1.14164	1.22701	1.0888	1.16537	1.06963	1.26201	1.35811	1.2786	1.29738	1.22327	1.35204	1.63461	1.26916	1.39877				1	1.10372
	Olfr109	1	1.08019	1.13603	1.14479	1.15227	1.31856	1.40336	1.07106	1.07158	1.26809	1.21596	1.3775	1.50617	1.30473	1.20062	1.44914	1.23101	1.03538	1.37643	1.15164				1	0.997563	1.09921	1.19879	1.1745	1.0806	1.33844	1.20213	1.20554	1.20641	1.25065	1.43253	1.10368	1.20334	1.57105	1.36687	1.34736	1.52578	1.17328	1.47276				1	1.12054
	Olfr145	1	1.01389	1.07951	0.943637	0.973741	0.98125	1.30157	1.0814	1.29846	1.28401	1.35839	1.916	2.04443	1.51682	1.78508	2.07642	1.90744	1.57548	2.25841	1.81476				1	0.951361	0.959685	0.977269	1.02458	0.969944	1.23461	1.37789	1.39224	1.53224	1.58558	1.67252	1.84005	2.05166	2.32946	2.11672	2.34243	3.06736	2.69289	3.05205				1	1.04954
	Olfr167	1	1.11942	1.20004	1.09296	1.13902	1.23868	1.43998	1.16924	1.46107	1.54557	1.21876	1.72818	1.80121	1.52998	1.88186	1.74457	1.79084	1.68386	1.70711	1.6382				1	1.02181	1.06601	1.0478	1.13219	1.15937	1.32091	1.50013	1.5418	1.58134	1.53293	1.90678	1.94364	2.25107	2.43116	2.5175	2.78771	3.24909	3.08241	3.61032				1	1.22666
	Olfr211	1	0.998346	1.15993	1.0573	0.898626	1.10224	1.2735	0.986517	1.162	1.27422	1.14071	1.2489	1.23463	1.11076	1.14841	1.10586	1.10313	0.957712	1.00066	0.997337				1	0.916776	0.985972	1.00967	1.01789	0.995954	1.0882	1.18783	1.19097	1.25962	1.05468	1.27224	1.38957	1.12506	1.29436	1.18955	1.28377	1.51161	1.34606	1.3392				1	1.21359
	Olfr476	1	1.23033	1.26593	1.13096	1.05881	0.991157	1.2339	0.978841	1.20047	1.25109	1.04649	1.43473	1.37672	1.25118	1.61574	1.60725	1.40987	1.31077	1.49175	1.53481				1	1.12936	1.1516	1.16433	1.04868	1.01309	1.25931	1.25229	1.11996	1.20984	1.32607	1.25635	1.32543	1.47671	1.44095	1.35684	1.58286	1.58672	1.84463	1.87758				1	1.0929
	Olfr491	1	1.15045	1.31702	1.21977	1.18364	1.2944	1.3772	1.15153	1.59882	1.44974	1.41142	1.80755	2.04758	1.68315	1.80615	2.58519	2.19665	1.74123	2.13315	2.01686				1	0.920801	0.949618	0.970586	0.937866	0.857746	1.0893	1.23189	1.20002	1.28312	1.2437	1.50119	1.4821	1.6116	1.8614	1.87789	2.1131	2.21343	2.32989	2.38215				1	0.998292
	Olfr502	1	1.17349	1.2651	1.23999	1.24443	1.29437	1.30504	1.33323	1.28826	1.24831	1.27367	1.52268	1.43534	1.16108	1.50258	1.52543	1.31102	1.04976	1.3023	1.26947				1	1.03198	0.961872	1.04261	0.971003	1.00524	1.06625	1.19923	0.968925	1.07867	1.11512	1.06649	1.18239	1.21267	1.27357	1.25372	1.31553	1.5371	1.40361	1.51139				1	1.13296
	Olfr549	1	1.1931	1.26559	1.23873	1.14029	1.17426	1.2002	0.970852	1.09249	1.06943	1.00701	1.09941	1.14693	0.995577	0.976405	1.15827	1.09446	0.834793	1.01881	0.892352				1	1.12007	1.14601	1.28862	1.2011	1.14092	1.25922	1.19226	0.999935	1.1048	1.07302	1.06981	1.04415	1.20452	1.15639	1.08015	1.10483	1.26329	1.09073	1.28706				1	1.31197
	Olfr556	1	1.05062	1.20615	1.332	1.46957	1.74781	2.13179	2.07563	2.36398	2.5696	2.41709	3.10967	3.46075	2.77982	3.26244	3.77328	3.19548	2.65451	3.51845	3.17377				1	1.01057	1.09714	1.30907	1.36219	1.4584	1.78286	1.98237	2.05045	2.29188	2.30538	2.75124	2.59729	2.8711	3.2218	3.11878	3.18202	3.71195	3.54661	3.84435				1	1.14785
	Olfr876	1	1.00029	1.08363	0.928181	0.934977	0.986892	0.951052	0.991825	0.898449	1.00596	0.907135	1.08789	1.13827	0.903273	1.17239	1.24554	0.976899	0.868704	1.31181	0.97771				1	0.994913	0.978714	1.08421	0.923336	0.911038	1.05511	1.05084	0.978132	0.966975	1.01185	1.06598	1.01977	1.09571	1.1929	1.12742	1.06681	1.36849	1.23867	1.32557				1	1.07867
	Olfr889	1	0.868339	0.974365	1.11557	1.0017	1.09603	1.44236	1.22767	1.63658	1.63619	1.56716	2.34125	2.68034	2.28056	2.68379	3.09774	2.91717	2.41985	3.55297	3.03993				1	0.996491	1.01919	1.09507	1.13111	1.07145	1.31364	1.42481	1.49307	1.72553	1.67565	2.16761	2.356	2.50768	2.76183	2.63362	2.78438	4.05624	3.50558	4.14305				1	1.15479
	Olfr919	1	0.978075	0.988764	0.96143	0.987012	1.00447	1.20914	1.00004	0.987816	1.28108	0.892942	1.18179	1.23826	1.08744	1.13652	1.09039	0.896052	0.792167	0.991612	0.936865				1	0.870213	0.98982	0.955354	0.906633	0.90754	1.00724	1.05331	0.985921	1.03332	0.99584	1.08283	1.04767	1.02821	1.13827	1.11099	1.01902	1.07016	1.1617	1.15219				1	1.04337
	Olfr978	1	1.11533	1.7161	2.09237	2.60868	3.64253	4.56664	5.07869	5.79365	6.85677	6.43161	9.02501	9.81173	7.66388	9.25941	10.4704	9.23678	7.7372	10.3536	9.41568				1	1.05274	1.02025	1.14663	1.08656	1.13832	1.58033	1.90044	1.94204	2.11826	2.47441	3.13221	2.87748	3.27635	3.64629	3.27755	3.53936	4.29879	3.88114	4.49935				1	1.27014
	Olfr979	1	1.19469	1.24222	1.36511	1.44522	2.01758	2.98799	3.42438	4.29136	5.9369	5.44254	7.93795	8.78318	7.51025	8.74792	10.011	9.34777	8.2244	10.0354	9.62263				1	1.31083	1.96556	2.75753	3.0263	3.4701	4.34455	4.93207	4.81433	5.20215	5.40681	6.52115	6.27963	6.65991	7.56561	7.01234	7.14007	8.66804	8.29807	9.10948				1	1.74843
	Olfr982	1	1.19364	1.22948	1.18587	1.21957	1.17281	1.46308	1.53987	1.77697	1.85573	1.58597	2.5933	2.92936	2.41748	2.71682	2.71199	2.9791	2.56314	2.89125	2.77834				1	0.946192	1.12761	1.3537	1.44177	1.80701	2.48036	3.0747	3.37297	4.00408	4.67007	5.47037	5.70569	6.13541	7.12042	6.71133	7.10348	8.40704	7.89716	9.3234				1	1.06186
	Olfr992	1	1.09178	1.12328	1.09092	1.05868	1.15475	1.27641	1.16305	1.22604	1.36029	1.08549	1.4433	1.5677	1.12851	1.3624	1.42071	1.2712	1.02943	1.17377	1.17203				1	0.989057	0.973699	1.04967	0.917985	0.909874	1.10067	1.09369	1.06623	1.04119	1.02745	1.15643	1.10281	1.17922	1.16227	1.27518	1.19775	1.32366	1.30197	1.36655				1	1.05848
	Olfr1062	1	1.11873	1.21624	1.17394	1.16338	1.28392	1.29034	1.12264	1.33262	1.28028	1.29042	1.42131	1.46778	1.01741	1.2789	1.20291	1.32305	0.989554	1.22205	1.06105				1	0.878385	1.02352	1.05165	0.976739	0.917067	1.03556	1.05953	1.02889	1.00674	1.07618	1.24864	1.11855	1.22094	1.3156	1.24571	1.17683	1.41974	1.30168	1.56786				1	1.21764
	Olfr1079	1	1.0856	1.14423	1.2517	1.12715	1.14961	1.37132	1.20728	1.21172	1.37035	1.09844	1.42239	1.55481	1.15719	1.41203	1.65342	1.43717	1.15873	1.5077	1.31367				1	0.94933	1.03932	1.00087	1.02168	0.893054	1.0453	1.15357	1.0102	1.15304	1.04624	1.23491	1.13366	1.3445	1.35505	1.40274	1.19282	1.65957	1.50674	1.67377				1	1.1712
	Olfr1093	1	1.04189	0.99944	1.11721	1.1299	1.20524	1.36319	1.16676	1.33684	1.65012	1.5736	2.12382	2.28661	1.88235	2.20012	2.84847	2.79241	2.17032	2.86568	2.7402				1	0.897238	0.917583	1.05614	1.05254	1.19319	1.52658	1.76078	1.82046	2.01863	2.33809	2.83037	2.85144	3.16999	3.70334	3.53287	4.12467	4.64504	4.27789	5.44285				1	1.14239
	Olfr1104	1	0.985948	1.03677	1.16122	0.959668	0.913079	1.17966	0.999648	0.880248	1.14696	0.969086	1.22902	1.49853	1.13363	1.26749	1.25188	1.53507	1.23525	1.55062	1.25482				1	1.00771	0.929175	1.06903	0.947557	0.907608	1.01302	1.07635	1.01083	1.12506	1.21702	1.5565	1.49175	1.41629	1.86359	1.57882	1.78472	2.00555	2.19983	2.39814				1	1.20759
	Olfr1364	1	1.1086	1.3374	1.31266	1.31946	1.28823	1.40746	1.29634	1.28357	1.5017	1.19586	1.53863	1.44373	1.07023	1.34255	1.46128	1.32268	1.0158	1.26797	1.03812				1	0.974569	1.09902	1.07271	1.13854	1.13176	1.11524	1.26214	1.20098	1.18692	1.18228	1.42937	1.27659	1.30042	1.3589	1.13946	1.38846	1.4682	1.51854	1.33095				1	1.16533
	Olfr1370	1	1.20345	1.19797	1.27799	1.2079	1.30698	1.37498	1.27688	1.3465	1.36841	1.38003	1.57851	1.46233	1.27452	1.24333	1.38106	1.42627	1.02778	1.22062	0.971739				1	0.993464	1.06024	1.21274	1.04339	1.12127	1.2565	1.22908	1.19504	1.2479	1.20361	1.42822	1.25845	1.11385	1.41337	1.2491	1.31585	1.44548	1.29751	1.44706				1	1.10437
	Olfr1377	1	1.11642	1.04331	1.03694	1.07248	1.15585	1.28344	1.12545	0.978696	1.12775	1.03473	1.94189	1.63814	1.39091	1.42035	1.82737	1.43013	1.29572	1.7126	1.54811				1	0.933832	1.11415	1.155	1.14578	1.0783	1.06473	1.13379	1.02124	1.12561	0.954175	1.27529	0.997604	1.25044	1.3545	1.23993	1.44152	1.73626	1.55611	1.58492				1	1.0706
	Olfr1411	1	1.16991	1.20267	1.1658	1.28988	1.14657	1.27788	1.2085	1.29235	1.33176	1.12072	1.45006	1.37369	1.18553	1.23102	1.50553	1.38864	1.03498	1.11773	1.00677				1	0.955099	1.06721	1.19568	1.02343	0.990416	1.21807	1.14987	1.12678	1.15097	1.09139	1.27321	1.16254	1.21441	1.04718	1.14616	1.15823	1.52866	1.23303	1.40462				1	1.23161
	Olfr1484	1	1.16416	1.18468	1.09386	1.0172	1.19675	1.1193	1.00691	1.05408	1.23903	1.075	1.43787	1.49704	1.30926	1.35546	1.67256	1.52131	1.42922	1.53375	1.36662				1	0.950546	1.01382	1.12794	1.08259	1.15822	1.38278	1.62568	1.71424	1.7095	1.9371	2.29	2.31167	2.33501	2.90764	2.94598	3.16037	4.06638	3.81401	4.52892				1	1.17844
	Olfr1512	1	1.31768	1.74707	2.08656	2.59534	3.17053	4.54532	4.31826	4.90544	5.74294	5.41291	7.38291	7.6493	6.27666	7.19532	7.7583	6.9902	6.12829	6.96878	6.46076				1	1.19278	1.53679	1.75532	2.01711	2.04611	2.48037	2.85553	2.9144	2.98002	2.89626	3.72644	3.40818	3.42272	4.01483	3.74386	3.76072	4.52675	4.22541	4.39834				1	1.27749
	Olfr2(I7)	1	1.14384	1.09167	1.13354	0.98429	0.969967	1.28453	0.972966	1.07979	1.08573	0.899277	1.34234	1.32617	1.05071	1.06131	1.13645	1.06659	0.909488	1.11441	1.00254				1	0.998235	0.995207	1.12197	1.03179	0.922345	1.16431	1.09368	1.07006	0.990069	1.09646	1.05874	1.12671	1.17569	1.28834	1.26241	1.06477	1.20353	1.38289	1.27577				1	1.11375
	Olfr73(MOR-EG)	1	0.973793	1.20596	1.15898	1.36756	1.31272	1.92367	2.07833	2.40461	3.14058	3.08176	4.5258	5.35176	4.2389	5.75007	6.55448	6.08574	5.43703	6.88417	6.39326				1	0.986467	1.11918	1.21132	1.12606	1.2007	1.61023	1.69253	1.83867	2.19463	2.27387	2.93014	2.92669	3.19626	3.58014	3.71216	4.18752	4.68576	4.75387	5.6123				1	1.08343
	Olfr124(SR1)	1	1.13916	1.14573	0.979461	1.03394	1.06077	1.12746	1.00885	1.03367	0.974022	0.959803	1.19963	1.20546	1.02852	1.08766	1.10453	1.0107	0.882893	1.05385	1.06108				1	0.993644	1.00726	1.15418	1.09074	0.853339	1.07621	1.07202	1.00564	1.02853	0.933669	1.21728	0.992582	1.29154	1.09708	1.11312	1.01146	1.20788	1.07258	1.38219				1	1.0526
	Olfr160(M72)	1	0.927093	1.04898	1.169	1.08368	1.08789	1.10712	0.892957	1.09325	1.11955	0.931435	1.26528	1.12185	0.987471	1.14094	1.20615	1.18139	0.84353	1.04506	0.911594				1	1.01467	0.997633	1.08405	0.908332	1.02557	1.06427	1.1418	1.00066	1.04313	1.03961	1.20535	1.08578	1.04276	1.26719	1.21137	1.26623	1.41844	1.3618	1.32606				1	1.15636
	pCI	1	1.01217	0.989674	0.992068	1.01027	1.03784	1.00332	1.02704	1.03049	1.00301	1.03047	1.00951	1.01861	1.02767	1.02447	1.03259	1.04633	1.02626	1.0065	0.989634				1	1.00836	1.00817	1.03282	1.02434	1.00689	1.00649	1.01157	1.0159	1.01256	1.00615	1.03045	1.01608	0.987757	0.989973	0.998267	1.00994	1.00101	1.00565	1.02277				1	0.996193
s.e.m.		0	90	180	270	360	450	540	630	720	810	900	990	1080	1170	1260	1350	1440	1530	1620	1710				0	90	180	270	360	450	540	630	720	810	900	990	1080	1170	1260	1350	1440	1530	1620	1710				0	90
	Olfr90	0.108585	0.0842791	0.121822	0.155765	0.157444	0.153643	0.270439	0.141149	0.104471	0.137823	0.179195	0.13957	0.295612	0.216142	0.11928	0.223035	0.15534	0.138108	0.144401	0.171518				0.149135	0.193247	0.149716	0.121619	0.144195	0.145602	0.162998	0.201361	0.15974	0.16185	0.136748	0.177121	0.171664	0.207764	0.173017	0.188548	0.21269	0.205964	0.271863	0.172975				0.183539	0.214395
	Olfr109	0.187919	0.166497	0.17267	0.245089	0.181067	0.190657	0.264008	0.182062	0.173759	0.283836	0.20318	0.19655	0.271685	0.26686	0.224061	0.23837	0.209038	0.147465	0.235517	0.180383				0.117497	0.121655	0.10811	0.130656	0.139279	0.105884	0.120797	0.110859	0.132808	0.112545	0.129812	0.141638	0.117904	0.106156	0.221449	0.11478	0.135111	0.203041	0.228281	0.207116				0.0448324	0.0403255
	Olfr145	0.0400051	0.0403276	0.0870313	0.0282132	0.0782201	0.0515952	0.0712827	0.136154	0.0453298	0.124593	0.0931338	0.119531	0.156441	0.0629581	0.13014	0.126924	0.118999	0.151967	0.0972042	0.0707931				0.225254	0.183989	0.17606	0.213508	0.187871	0.199919	0.222355	0.284272	0.246802	0.287201	0.269297	0.277268	0.356952	0.340345	0.462118	0.377655	0.413509	0.514507	0.437831	0.53358				0.0393465	0.0348387
	Olfr167	0.110161	0.111142	0.10876	0.0886822	0.15296	0.127258	0.155925	0.107081	0.119552	0.12041	0.122221	0.139285	0.154877	0.151502	0.151009	0.152002	0.178062	0.146006	0.193532	0.186091				0.147899	0.107692	0.16068	0.13073	0.151959	0.145286	0.144656	0.193959	0.190834	0.229331	0.201157	0.203128	0.239293	0.247118	0.266222	0.300049	0.303713	0.353803	0.350485	0.394336				0.225107	0.235219
	Olfr211	0.0248164	0.0839913	0.103231	0.0443083	0.0477139	0.0812734	0.103624	0.0356518	0.0397691	0.0289179	0.0542945	0.0745004	0.0409406	0.0493489	0.104756	0.114457	0.0740154	0.0496827	0.0578047	0.075649				0.0968282	0.0856706	0.0883492	0.115713	0.0980676	0.0739838	0.0987393	0.142168	0.0965068	0.116475	0.143474	0.0956571	0.118769	0.103676	0.124409	0.0920638	0.0969597	0.107919	0.109259	0.183675				0.213439	0.216934
	Olfr476	0.202103	0.271696	0.271426	0.281683	0.268968	0.254794	0.336127	0.289961	0.242384	0.365183	0.204414	0.224884	0.249789	0.262654	0.321364	0.247114	0.292795	0.205514	0.29878	0.257266				0.135075	0.180711	0.176336	0.169674	0.157139	0.160363	0.146124	0.25228	0.225302	0.202601	0.19677	0.176181	0.213455	0.215891	0.301685	0.162574	0.154703	0.184675	0.228118	0.341149				0.0813912	0.106003
	Olfr491	0.246627	0.231417	0.26896	0.258224	0.280801	0.347902	0.329747	0.318178	0.350052	0.292864	0.346178	0.438909	0.545589	0.380983	0.46997	0.53371	0.476283	0.421011	0.52926	0.475426				0.0613067	0.0873459	0.111613	0.0619257	0.0742392	0.0772135	0.101793	0.0772402	0.112004	0.0844328	0.134278	0.121748	0.130675	0.119268	0.171401	0.160589	0.202179	0.280789	0.247855	0.202373				0.195647	0.228724
	Olfr502	0.0514379	0.152359	0.0795141	0.0786395	0.0515974	0.0620125	0.0583721	0.174782	0.0745313	0.0647495	0.0927149	0.129695	0.0607398	0.0572738	0.0653485	0.134191	0.0977507	0.0632766	0.0478555	0.103843				0.154896	0.190792	0.113613	0.14336	0.183383	0.139487	0.138182	0.204201	0.136124	0.178978	0.154173	0.135743	0.190416	0.19651	0.166282	0.193922	0.148609	0.181377	0.185986	0.193312				0.0441761	0.101177
	Olfr549	0.203938	0.266178	0.232749	0.277652	0.23079	0.186535	0.265359	0.169263	0.220864	0.245237	0.153964	0.256198	0.223148	0.150819	0.220485	0.292277	0.248566	0.151232	0.195554	0.157438				0.231996	0.205948	0.19895	0.271026	0.266599	0.193697	0.225868	0.224708	0.21223	0.190443	0.189986	0.201398	0.185573	0.276907	0.257204	0.201395	0.221408	0.254614	0.187114	0.217341				0.0582718	0.152416
	Olfr556	0.0263336	0.0224791	0.0305146	0.0330126	0.0403031	0.0428547	0.0461614	0.0681975	0.083618	0.0697367	0.0617983	0.0777823	0.139539	0.0779434	0.0964983	0.117722	0.159204	0.07457	0.0843992	0.111052				0.0445331	0.0361748	0.0392295	0.0476967	0.0746897	0.0534998	0.0635474	0.0632572	0.10841	0.0722401	0.115374	0.113773	0.0874834	0.113892	0.13891	0.144058	0.113148	0.14471	0.114213	0.150395				0.0357288	0.0690948
	Olfr876	0.275618	0.276915	0.284393	0.260587	0.270852	0.246414	0.265976	0.261138	0.237574	0.310829	0.246753	0.269936	0.264889	0.211038	0.29096	0.311328	0.239628	0.21269	0.289566	0.224675				0.10699	0.136223	0.112059	0.128836	0.0809858	0.101741	0.0946785	0.0860391	0.075509	0.126544	0.118826	0.105021	0.130581	0.175835	0.121945	0.136799	0.136139	0.166221	0.109554	0.103968				0.232636	0.252974
	Olfr889	0.0758667	0.0678763	0.0680617	0.13723	0.0547277	0.0746321	0.185869	0.0797223	0.168451	0.110328	0.117131	0.142339	0.169871	0.264838	0.272756	0.175749	0.157058	0.178646	0.236049	0.214702				0.077746	0.063705	0.0756978	0.10344	0.0808687	0.082225	0.108697	0.10624	0.185054	0.102929	0.143578	0.1679	0.178996	0.140946	0.160464	0.161996	0.159867	0.271453	0.200806	0.261528				0.0582182	0.0894812
	Olfr919	0.202542	0.170104	0.259366	0.211372	0.192541	0.224327	0.281598	0.222138	0.259716	0.283638	0.204931	0.212746	0.266395	0.207508	0.214185	0.242184	0.176105	0.198143	0.208985	0.165888				0.135816	0.130808	0.165184	0.13145	0.121053	0.1191	0.107497	0.124545	0.14762	0.144265	0.148012	0.18277	0.247709	0.156871	0.144943	0.138011	0.12451	0.18146	0.188537	0.177425				0.131959	0.140032
	Olfr978	0.0916696	0.118233	0.115512	0.193159	0.171998	0.366167	0.31646	0.413412	0.417438	0.628232	0.471531	0.661667	0.673756	0.524912	0.642289	0.922671	0.61416	0.511755	0.825538	0.695487				0.0578	0.110681	0.0440055	0.104866	0.0553297	0.0807613	0.0789673	0.0834357	0.158049	0.0977771	0.169937	0.211679	0.139101	0.169011	0.21922	0.189329	0.234664	0.3627	0.337844	0.275839				0.100108	0.126906
	Olfr979	0.0666139	0.0978554	0.0880202	0.0941964	0.111436	0.122284	0.200315	0.207679	0.266229	0.29763	0.283994	0.556942	0.429147	0.540829	0.450211	0.578284	0.452905	0.44478	0.49259	0.571625				0.0756904	0.0874612	0.107611	0.148414	0.173258	0.193867	0.281107	0.305859	0.294806	0.365437	0.337545	0.489444	0.40589	0.39779	0.406616	0.422933	0.434711	0.468656	0.552841	0.565663				0.120451	0.155114
	Olfr982	0.104317	0.127613	0.108689	0.147612	0.203397	0.140312	0.146594	0.124032	0.153236	0.214872	0.156575	0.220223	0.246078	0.227097	0.244183	0.217229	0.273689	0.193989	0.316734	0.243431				0.096701	0.138928	0.123352	0.154888	0.162335	0.210411	0.226545	0.225266	0.259933	0.294847	0.347267	0.376513	0.414095	0.433686	0.599169	0.460119	0.516112	0.616454	0.61394	0.741654				0.125617	0.111267
	Olfr992	0.0135472	0.0622817	0.116066	0.0592521	0.0204672	0.0889211	0.063429	0.0304794	0.0568593	0.0611827	0.0640028	0.0864705	0.0968943	0.0820732	0.21121	0.036555	0.106198	0.0529505	0.0389166	0.0450896				0.00852767	0.0413445	0.0206352	0.0442476	0.0478033	0.0345864	0.0285355	0.0158108	0.0307517	0.0342051	0.0180641	0.0573442	0.0550847	0.0382037	0.0531897	0.0936072	0.0229654	0.0636594	0.0362831	0.0447005				0.0839061	0.0835255
	Olfr1062	0.28009	0.289354	0.351503	0.28746	0.294218	0.359987	0.355686	0.277397	0.372869	0.32527	0.302791	0.397274	0.374709	0.301149	0.283561	0.335873	0.351038	0.311364	0.325351	0.263531				0.136865	0.126841	0.137843	0.154104	0.130198	0.128217	0.113568	0.139169	0.106121	0.131537	0.128504	0.154666	0.174163	0.177894	0.207146	0.150125	0.116471	0.169738	0.132199	0.246788				0.147029	0.151198
	Olfr1079	0.21514	0.242622	0.272609	0.246039	0.205557	0.261741	0.232699	0.232546	0.256344	0.256523	0.198506	0.264857	0.271532	0.261165	0.261603	0.288906	0.251748	0.177493	0.281883	0.21252				0.071338	0.122903	0.11151	0.129708	0.113304	0.0939053	0.0862025	0.0958155	0.111622	0.076698	0.132636	0.0698433	0.0865608	0.070823	0.0907819	0.12184	0.10465	0.109399	0.134705	0.115487				0.196148	0.17851
	Olfr1093	0.151344	0.125734	0.165893	0.14206	0.193554	0.152667	0.166619	0.124922	0.168721	0.193882	0.196403	0.318161	0.252912	0.256157	0.262082	0.355438	0.416273	0.245119	0.387932	0.317862				0.155426	0.127482	0.157505	0.165516	0.119225	0.17359	0.188494	0.206876	0.217905	0.25766	0.27594	0.37378	0.351934	0.393514	0.477245	0.481604	0.531703	0.60834	0.548044	0.717472				0.0322089	0.111591
	Olfr1104	0.262138	0.251878	0.27704	0.306898	0.202582	0.244212	0.287442	0.235459	0.207112	0.258862	0.197498	0.282698	0.305988	0.316073	0.251753	0.251116	0.319783	0.243001	0.314907	0.24972				0.111918	0.123446	0.101938	0.140457	0.143345	0.144474	0.104562	0.145797	0.112743	0.123923	0.133689	0.187669	0.178903	0.129947	0.152659	0.136688	0.227699	0.239842	0.345192	0.296708				0.172244	0.272384
	Olfr1364	0.187454	0.200985	0.262636	0.203683	0.181213	0.240045	0.24732	0.212806	0.188003	0.268893	0.182216	0.222972	0.238904	0.177584	0.236139	0.274748	0.201489	0.201406	0.229581	0.20076				0.123978	0.122121	0.11689	0.11431	0.121456	0.135257	0.144191	0.157047	0.11006	0.168964	0.195947	0.131822	0.1354	0.181947	0.212091	0.107299	0.161554	0.170754	0.153873	0.166146				0.155903	0.168263
	Olfr1370	0.0852149	0.114026	0.077561	0.107798	0.11968	0.134608	0.099537	0.112643	0.153703	0.132542	0.121819	0.136752	0.187048	0.1083	0.111249	0.0985729	0.169382	0.124584	0.113777	0.0692287				0.143632	0.138804	0.135401	0.164916	0.129473	0.188301	0.162252	0.165648	0.17359	0.147638	0.122283	0.256898	0.160559	0.170662	0.17417	0.163287	0.218697	0.179053	0.185566	0.200592				0.125174	0.162389
	Olfr1377	0.0619515	0.115273	0.194364	0.135209	0.126082	0.195234	0.178214	0.165966	0.119679	0.0703653	0.08726	0.171649	0.173651	0.0928166	0.11666	0.19694	0.098044	0.130367	0.21228	0.0682672				0.0734534	0.0602951	0.142841	0.140839	0.062293	0.160637	0.115449	0.13067	0.149569	0.0614841	0.148847	0.151819	0.0864284	0.0836813	0.152721	0.129182	0.159033	0.134074	0.17184	0.0828186				0.134776	0.108367
	Olfr1411	0.109451	0.156698	0.111532	0.0904753	0.1196	0.140507	0.11773	0.132184	0.123439	0.109009	0.0907183	0.122831	0.128162	0.0967977	0.108426	0.138863	0.16651	0.091149	0.0883293	0.13004				0.0670199	0.0655721	0.0638348	0.0847421	0.0570101	0.0527907	0.0632494	0.0695238	0.0916983	0.0914934	0.0786745	0.0619255	0.0980907	0.101771	0.0677639	0.0801856	0.105027	0.0937892	0.0610026	0.0828138				0.12085	0.110886
	Olfr1484	0.0470626	0.103241	0.0525037	0.0831771	0.108577	0.0398612	0.0445313	0.0820008	0.0896073	0.0478432	0.042251	0.0865644	0.104655	0.08235	0.0594802	0.238113	0.0759432	0.0739656	0.278978	0.0684852				0.0814518	0.0677539	0.157158	0.109238	0.0821285	0.0751638	0.145963	0.122162	0.107571	0.142835	0.159989	0.149379	0.270489	0.16372	0.264386	0.242017	0.215217	0.372272	0.282415	0.373466				0.0895353	0.157515
	Olfr1512	0.0448696	0.10184	0.0733147	0.0874308	0.0964344	0.105708	0.188952	0.141248	0.290948	0.224616	0.275773	0.339617	0.369883	0.306832	0.259714	0.340852	0.342891	0.282103	0.240925	0.241844				0.0994324	0.0867953	0.119687	0.177971	0.238023	0.159006	0.229646	0.303104	0.207973	0.306701	0.360016	0.340477	0.242581	0.249742	0.425997	0.336079	0.396827	0.489339	0.4526	0.43376				0.0183159	0.115635
	Olfr2(I7)	0.098762	0.0952806	0.117626	0.081147	0.0713269	0.0826277	0.102627	0.0919287	0.167492	0.10882	0.101574	0.12666	0.120206	0.0903337	0.110866	0.0995266	0.105259	0.176331	0.0939325	0.0802154				0.127115	0.113592	0.12122	0.134738	0.166606	0.1165	0.138723	0.133998	0.166755	0.128816	0.171737	0.197855	0.248995	0.166499	0.23756	0.16986	0.162768	0.172757	0.139942	0.175356				0.167401	0.222128
	Olfr73(MOR-EG)	0.232574	0.189906	0.320661	0.215866	0.245253	0.266552	0.455099	0.365606	0.454253	0.550806	0.510191	0.811042	0.917221	0.723439	0.961606	1.11386	1.03521	0.916744	1.16301	1.10806				0.0505721	0.0374175	0.0493844	0.098407	0.0696417	0.0766044	0.11594	0.110688	0.0661	0.169478	0.0931127	0.115445	0.171526	0.187921	0.134713	0.329431	0.239594	0.294553	0.23509	0.222143				0.0973828	0.0772268
	Olfr124(SR1)	0.0765494	0.0703804	0.0656082	0.0967266	0.0960678	0.126256	0.111058	0.100791	0.0828138	0.098555	0.116688	0.124627	0.236575	0.0984156	0.135814	0.127571	0.0914891	0.169899	0.0865305	0.0721029				0.179585	0.148729	0.128578	0.167585	0.143674	0.158131	0.146383	0.14195	0.153527	0.16184	0.144304	0.202558	0.16443	0.167517	0.196976	0.175863	0.181727	0.197129	0.156715	0.191959				0.0969288	0.0993314
	Olfr160(M72)	0.0963543	0.120118	0.129956	0.229675	0.166898	0.182353	0.164515	0.1604	0.165677	0.162572	0.154285	0.208946	0.113432	0.160079	0.297523	0.172648	0.151201	0.109222	0.259047	0.115053				0.136038	0.150422	0.157344	0.187728	0.117797	0.136744	0.18408	0.154344	0.112141	0.137775	0.153041	0.166359	0.170313	0.203508	0.193551	0.228889	0.166821	0.206707	0.240223	0.183389				0.0834187	0.125229
	pCI	0.190559	0.167758	0.218899	0.226561	0.179902	0.147217	0.187063	0.173055	0.179492	0.220495	0.161479	0.17636	0.16447	0.148644	0.19924	0.143656	0.14147	0.175587	0.179262	0.222232				0.144559	0.126708	0.121898	0.146983	0.128244	0.12531	0.126056	0.126719	0.108116	0.116398	0.134532	0.144786	0.116479	0.190229	0.184904	0.186712	0.137089	0.145431	0.130017	0.10618				0.0856355	0.115294
[truncated: 102 more columns]
