# Supplementary material for: Vapor detection and discrimination with a panel of odorant receptors
Source: Nat Commun. 2018 Nov 1;9:4556. doi: 10.1038/s41467-018-06806-w (PMC6212438; doi:10.1038/s41467-018-06806-w)
Supplement: Supplementary file 8 — Supplementary Data 6 [file 41467_2018_6806_MOESM8_ESM.xlsx]

## Sheet:  AC analogous
		Olfr90	Olfr109	Olfr145	Olfr167	Olfr211	Olfr476	Olfr491	Olfr502	Olfr549	Olfr556	Olfr876	Olfr889	Olfr919	Olfr978	Olfr979	Olfr982	Olfr992	Olfr1062	Olfr1079	Olfr1093	Olfr1104	Olfr1364	Olfr1370	Olfr1377	Olfr1411	Olfr1484	Olfr1512	Olfr2(I7)	Olfr73(mOR-EG)	Olfr124(SR1)	Olfr160()	pCI	Significant
ANOVA	F value	22.1607	16.9316	16.5435	16.2741	4.98662	4.75491	8.26724	13.5451	0.725166	30.042	9.85393	11.6176	9.96554	1.77324	4.90776	2.3317	10.917	35.7583	23.1457	12.4385	34.7219	19.33	8.78174	11.5282	25.2567	7.87419	26.0625	5.04431	1.8297	50.2029	37.8553	2.13438e-31
	F boundary	2.84773	2.84773	2.84773	2.84773	2.84773	2.84773	2.84773	2.84773	2.84773	2.84773	2.84773	2.84773	2.84773	2.84773	2.84773	2.84773	2.84773	2.84773	2.84773	2.84773	2.84773	2.84773	2.84773	2.84773	2.84773	2.84773	2.84773	2.84773	2.84773	2.84773	2.84773	2.84773
	P value	2.15364e-06	1.10043e-05	1.26272e-05	1.39151e-05	0.00627453	0.00766322	0.000588036	4.04656e-05	0.636799	3.19219e-07	0.000235406	9.60894e-05	0.000221658	0.17673	0.00671237	0.0900167	0.000135342	1.04353e-07	1.64575e-06	6.56257e-05	1.26179e-07	4.96773e-06	0.00043134	0.000100291	9.55289e-07	0.000752126	7.8449e-07	0.00597472	0.164825	1.13373e-08	7.21357e-08	1	27
Tukey post hoc	BA-AC	2.56683e-07	0.00230397	0.854095	0.748345	5.9134e-08	0.943048	0.785608	0.890847	0.693917	4.61503e-05	0.953022	0.564964	0.05698	0.971669	0.898087	0.00128103	0.076052	0.000449666	0.78257	0.000446684	0.013916	0.455233	1.10659e-05	0.152339	0.0984237	0.991828	0.148517	0.976452	0.915779	4.91852e-07	0.854727	1	10
	HAC-AC	1	0.207908	0.841442	0.106649	0.863315	0.966547	0.0149636	0.00449721	0.114084	0.00594818	0.999762	0.274939	0.984247	0.997855	7.58814e-06	0.999993	0.10146	4.76435e-08	0.775858	0.00325107	0.358028	0.976946	0.99348	0.362828	0.0100667	0.0318305	0.982864	0.96118	1	0.862878	1.75414e-06	1	9
	MAC-AC	0.990271	0.847911	0.764949	0.356318	0.999999	0.069065	0.346641	0.0671945	0.995522	0.0249163	0.00015109	0.129534	0.830664	0.478679	4.65413e-06	0.639415	0.0688631	0.479404	0.0557988	0.180101	0.181044	1	0.674425	0.0102626	0.00255511	0.517111	0.999956	0.804329	0.99999	0.9324	0.695138	1	5
	ME-AC	0.999713	0.0536515	7.13873e-05	0.346737	0.00298182	0.0492872	0.000727684	0.000106452	0.999999	0.00742365	0.101526	0.00495794	0.99361	0.61149	0.0673492	0.979864	0.00088373	0.905939	0.211361	0.00951455	0.0141281	0.0137634	0.265732	0.00784664	0.417662	0.00835165	0.970059	0.320768	0.0119086	0.0144944	0.999906	0.999998	15
	MS-AC	0.999945	0.00294283	0.995685	0.966571	0.99999	0.999999	0.108974	1	0.953651	0.000183929	0.949394	0.956675	0.848594	0.690106	3.15514e-12	0.7782	0.707495	0.442633	0.00786551	0.691399	0.411341	0.178691	0.632095	0.0454144	0.0264507	0.957896	4.90719e-14	0.998707	0.970918	0.502772	0.999999	1	7
	PP-AC	0.589401	8.73558e-06	0.409979	5.987e-06	0.819486	0.61641	0.308333	0.0251002	0.867068	0.999995	0.146837	0.142567	0.999995	0.397052	2.79304e-06	0.617932	0.00769331	0.999861	0.999244	0.243668	0.979329	0.000430737	0.865892	0.0108073	5.80092e-06	0.0103006	0.784704	0.990849	0.77943	0.175914	0.998594	1	9
	HAC-BA	2.32471e-07	3.54334e-05	1	0.00743717	2.16168e-07	0.504481	0.178282	0.0382425	0.815363	0.118024	0.995366	0.996628	0.0141448	0.999826	3.91233e-05	0.00179999	0.000369929	8.32155e-05	1	0.902374	0.493448	0.13614	2.77982e-05	0.996333	0.853432	0.105178	0.457729	1	0.947088	2.19652e-06	3.92282e-07	1	13
	MAC-BA	5.6417e-07	0.0235141	0.999995	0.989818	6.76961e-08	0.343848	0.981182	0.00798115	0.950912	0.0296006	0.000743588	0.93068	0.00519064	0.921662	2.28967e-05	0.0261578	1	2.1688e-05	0.493019	8.0838e-06	0.000141844	0.469528	0.000119973	0.727514	1.98238e-05	0.87902	0.0948401	0.997568	0.966848	1.71476e-06	0.132167	1	15
	ME-BA	3.8707e-07	1.11996e-05	1.12506e-05	0.0299169	2.25528e-05	0.00787837	0.00890082	0.000728595	0.770035	0.095984	0.0181019	0.125206	0.0177232	0.973562	0.409405	0.00539586	0.233411	7.30131e-05	0.0180612	9.66109e-07	1.60758e-05	0.388878	5.35485e-07	7.34913e-05	0.00239031	0.0287279	0.51051	0.0855854	0.0868305	0.000120467	0.699128	0.999991	20
	MS-BA	3.49281e-07	0.999999	0.526506	0.272784	7.29688e-08	0.901984	0.712379	0.860132	0.995013	0.96773	1	0.973952	0.00557657	0.988794	7.20268e-12	0.0166406	0.00455654	1.96929e-05	0.100682	0.00719894	0.000358461	0.992677	1.24177e-06	0.00034198	0.987067	0.999957	6.25056e-14	0.999782	0.999981	6.37453e-08	0.789116	1	13
	PP-BA	2.0164e-06	0.0388201	0.979299	4.89301e-05	2.40374e-07	0.989916	0.969185	0.0029631	0.138212	6.08489e-05	0.557727	0.945964	0.0411425	0.866352	1.3089e-05	0.0279621	0.854268	0.00078069	0.949983	0.0353115	0.00318585	0.0146408	6.71705e-05	0.743107	1.59377e-07	0.0353796	0.811828	0.999999	0.999876	1.45387e-05	0.591829	1	17
	MAC-HAC	0.981942	0.0227017	0.999998	0.00208977	0.913423	0.0136502	0.529737	2.27301e-05	0.294142	0.982549	0.000269126	0.998716	0.997304	0.779066	0.999729	0.749671	0.00033676	7.52454e-09	0.500307	4.11815e-05	0.00373605	0.973213	0.953196	0.3986	3.52418e-06	0.581551	0.93194	0.999145	1	0.999993	1.40743e-05	1	11
	ME-HAC	0.999	0.980238	1.08132e-05	0.984898	0.0286724	0.222786	0.626495	0.345673	0.143526	1	0.054388	0.304558	1	0.884195	0.00111684	0.995121	8.70485e-06	1.59649e-08	0.0176391	4.0344e-06	0.000304483	0.0030502	0.0938958	0.000183374	0.000273201	0.987632	1	0.0728885	0.0146177	0.132643	2.57146e-06	0.999977	13
	MS-HAC	0.999717	4.34571e-05	0.510145	0.413241	0.935534	0.98509	0.91321	0.00391316	0.469671	0.441401	0.994675	0.778543	0.998213	0.929556	1.00774e-09	0.869102	0.768204	7.08315e-09	0.102925	0.0574576	0.0105444	0.0431101	0.291037	0.000913195	0.997828	0.163468	5.22915e-14	0.999174	0.985223	0.0776732	2.08582e-06	0.999999	9
	PP-HAC	0.536631	3.65883e-07	0.982672	1.71868e-07	1	0.192338	0.579165	1.0485e-05	0.0125177	0.00830047	0.256597	0.999378	0.996168	0.69514	0.985185	0.729569	4.99039e-05	6.59995e-08	0.946942	0.244146	0.102092	0.000112238	0.99602	0.413133	4.35772e-08	0.994929	0.994354	0.99998	0.834425	0.780918	3.25618e-06	1	10
	ME-MAC	0.99985	0.00522996	8.7372e-06	0.00824681	0.00379459	0.000172556	0.0380495	1.21944e-06	0.998927	0.992653	2.15279e-06	0.553077	0.992028	0.999982	0.0005966	0.971869	0.25406	0.97875	0.00058597	0.644128	0.76413	0.0144366	0.0166753	8.16212e-06	0.104914	0.226131	0.902106	0.0327963	0.0174138	0.0949578	0.851687	0.999983	15
	MS-MAC	0.999389	0.0301911	0.425009	0.0876878	1	0.054232	0.986148	0.076914	0.999758	0.140689	0.000764192	0.504239	1	0.99973	1.31543e-09	0.999972	0.0041132	1	0.923561	0.0110452	0.996674	0.186226	0.0603143	3.19247e-05	7.0915e-06	0.958405	4.80727e-14	0.96745	0.992619	0.109179	0.771511	0.999999	8
	PP-MAC	0.929344	5.51277e-05	0.994452	0.000145706	0.878312	0.733108	1	0.99735	0.541781	0.0347459	0.0189828	1	0.904707	0.999998	0.999587	1	0.877767	0.315719	0.119105	0.00228601	0.544151	0.000449948	0.999693	1	0.0201325	0.268338	0.63516	0.991452	0.875593	0.671341	0.920662	1	7
	MS-ME	1	1.35627e-05	0.000183047	0.834659	0.00433658	0.0628436	0.140167	9.43787e-05	0.977716	0.378569	0.0175802	0.0279586	0.994208	0.999999	2.99319e-11	0.994959	7.0424e-05	0.968848	0.000101402	0.000577703	0.439159	0.760909	0.989422	0.953297	0.000660161	0.0464536	5.26246e-14	0.15471	0.0578223	0.000492575	0.999997	1	14
	PP-ME	0.796782	1.52104e-07	3.7792e-06	3.97028e-07	0.0342191	0.00221541	0.0443459	6.35436e-07	0.804134	0.0103687	0.000711321	0.519593	0.998958	0.999644	0.0003092	0.965735	0.87463	0.760298	0.10366	0.000138474	0.0614379	0.473769	0.0329582	8.48303e-06	0.000115589	1	0.997659	0.10924	0.148645	0.780964	0.999995	0.999998	14
	PP-MS	0.748907	0.0302771	0.172376	1.8799e-06	0.905613	0.53656	0.992564	0.0288831	0.350822	0.000247374	0.567048	0.537456	0.917759	0.998045	1.77396e-09	0.999937	0.000497913	0.287104	0.0175047	0.970821	0.855129	0.0487508	0.115175	3.32821e-05	7.3958e-08	0.0570159	5.51781e-14	0.99999	0.997261	0.00594744	0.999789	1	12
	Significant	6	16	6	10	11	5	5	14	1	11	9	2	5	0	15	6	10	11	6	13	9	9	8	12	15	6	6	1	3	9	6	0

## Sheet: 8x8 matrix
	AC	MAC	PP	BA	HAC	MS	ME
AC		5	9	10	9	7	15
MAC	5		7	15	11	8	15
PP	9	7		17	10	12	14
BA	10	15	17		13	13	20
HAC	9	11	10	13		9	13
MS	7	8	12	13	9		14
ME	15	15	14	20	13	14
