# Supplementary material for: Vapor detection and discrimination with a panel of odorant receptors
Source: Nat Commun. 2018 Nov 1;9:4556. doi: 10.1038/s41467-018-06806-w (PMC6212438; doi:10.1038/s41467-018-06806-w)
Supplement: Supplementary file 10 — Supplementary Data 8 [file 41467_2018_6806_MOESM10_ESM.xlsx]

## Sheet: EG analogous
		Olfr90	Olfr109	Olfr145	Olfr167	Olfr211	Olfr476	Olfr491	Olfr502	Olfr549	Olfr556	Olfr876	Olfr889	Olfr919	Olfr978	Olfr979	Olfr982	Olfr992	Olfr1062	Olfr1079	Olfr1093	Olfr1104	Olfr1364	Olfr1370	Olfr1377	Olfr1411	Olfr1484	Olfr1512	Olfr2(I7)	Olfr73(mOR-EG)	Olfr124(SR1)	Olfr160()	pCI	Significant
ANOVA	F value	1.81546	0.836862	55.2521	4.5658	9.923	13.2309	70.5798	3.20592	0.937096	22.4249	1.73297	9.85024	1.29606	60.8505	0.155195	78.4891	1.09427	2.68708	2.81185	62.2496	43.7968	2.42304	1.51515	3.40347	4.44448	109.459	74.7303	3.86198	28.092	0.774593	3.19677	5.75622e-31
	F boundary	2.84773	2.84773	2.84773	2.84773	2.84773	2.84773	2.84773	2.84773	2.84773	2.84773	2.84773	2.84773	2.84773	2.84773	2.84773	2.84773	2.84773	2.84773	2.84773	2.84773	2.84773	2.84773	2.84773	2.84773	2.84773	2.84773	2.84773	2.84773	2.84773	2.84773	2.84773	2.84773
	P value	0.167745	0.561548	6.00629e-09	0.00905783	0.000226787	4.62663e-05	1.16906e-09	0.0339594	0.499183	2.0017e-06	0.185775	0.000235878	0.32095	3.15773e-09	0.984678	5.7174e-10	0.412494	0.0598106	0.0520252	2.71281e-09	2.78575e-08	0.0809068	0.243822	0.0276356	0.0101033	5.98768e-11	7.95936e-10	0.0174619	4.88875e-07	0.602832	0.0342892	1	19
Tukey post hoc	EGA-EG	0.870063	0.998906	0.999354	0.982714	0.844783	0.99963	0.309122	0.99562	0.998348	0.000300984	0.821013	0.976205	0.92971	0.0412504	0.994515	0.00772123	0.860659	0.999828	0.885549	0.367097	0.986946	0.918145	0.986834	0.370016	0.998688	1	1.11063e-06	0.442845	7.27861e-06	0.999999	0.261284	1	5
	EV-EG	0.151654	0.994848	0.498278	1	0.000105113	0.998001	0.623735	0.403517	0.99986	0.00180064	1	0.00904761	0.959581	1.8121e-08	0.999996	0.00943494	0.942083	0.593913	0.626119	0.365056	0.91927	0.802452	0.957613	0.983482	0.18723	0.985667	1.5762e-07	0.21982	2.61647e-06	0.910925	0.597707	1	7
	GU-EG	0.589446	0.948968	5.14186e-08	0.905908	0.0263438	0.807084	2.42344e-08	0.915299	0.74802	0.0461505	0.310689	0.840806	0.481694	5.74095e-08	0.999935	0.960946	0.999658	0.992776	0.889522	3.60209e-08	1.95107e-07	0.994852	0.897528	0.906324	0.402571	3.83333e-10	0.000548599	0.955539	0.000797403	1	0.0857658	1	10
	MEG-EG	0.738585	0.999924	0.95579	0.985431	0.137684	0.000159098	0.9103	0.971901	0.999928	0.999127	0.999739	0.44523	0.654846	3.59881e-07	0.999828	0.0372735	0.955443	0.999993	0.691444	1	0.998656	0.879375	0.99972	0.870824	1	1	3.82527e-09	0.0137163	4.66563e-06	1	0.999966	1	6
	MIEG-EG	0.994233	0.954564	0.8843	0.441308	0.259562	0.992922	0.061801	0.537763	0.998204	0.189542	0.999571	0.124661	1	2.44743e-08	0.998322	0.00491246	0.72489	0.192375	0.288874	0.870349	0.896959	0.559247	0.176292	0.812361	0.654323	0.975439	6.1945e-10	0.846577	1.87231e-06	0.845611	0.999998	1	4
	MMP-EG	0.99993	0.999856	0.696806	0.177888	0.637447	0.999982	0.89763	0.872425	0.998378	0.954407	0.991622	0.937824	1	1.65605e-06	0.999997	7.29539e-08	0.758849	0.989785	0.972281	0.0282081	0.768384	0.99713	0.999273	0.983616	0.996916	0.000104889	5.20196e-07	0.997108	0.0367796	0.999847	0.900909	1	6
	EV-EGA	0.721822	0.999998	0.743485	0.977169	0.000871128	0.964803	0.996009	0.743548	0.97707	0.93206	0.821766	0.00200826	1	7.0657e-07	0.999151	1	0.999977	0.784755	0.998294	1	0.999785	0.999941	0.999992	0.79999	0.377279	0.973448	0.608973	0.998285	0.98307	0.948218	0.992596	1	3
	GU-EGA	0.997812	0.998104	3.38117e-08	0.498036	0.237999	0.949292	3.06411e-09	0.619892	0.459878	0.132185	0.956814	0.998988	0.968119	3.02804e-06	0.999819	0.00146659	0.66313	0.945262	0.276759	4.83555e-09	8.95656e-08	0.614345	0.999441	0.0611334	0.675704	4.08456e-10	0.00940554	0.92819	0.0897213	1	0.991003	1	8
	MEG-EGA	0.999953	0.985014	0.997869	1	0.721906	0.000297363	0.892594	0.756383	0.981463	0.000637346	0.950649	0.130861	0.996083	3.29896e-05	0.999931	0.972163	0.999919	0.997665	0.999587	0.318962	0.999966	0.304601	0.999691	0.051654	0.999	0.999995	0.000941257	0.399512	0.999842	0.999999	0.37332	1	4
	MIEG-EGA	0.995847	0.777822	0.984443	0.866999	0.908821	0.933384	0.946538	0.863135	1	6.12455e-06	0.602629	0.0286337	0.957933	1.02738e-06	1	0.999971	0.999951	0.317675	0.900349	0.959134	0.999419	0.989193	0.494583	0.0408861	0.383973	0.95814	2.0932e-05	0.987653	0.933011	0.898552	0.205986	1	5
	MMP-EGA	0.958673	0.999999	0.452035	0.0466685	0.999617	0.999998	0.905627	0.994779	0.943786	6.57812e-05	0.992841	0.999994	0.929329	0.000245692	0.980752	1.36733e-09	0.999989	0.999719	0.999858	0.000591177	0.357439	0.997572	0.999901	0.1134	0.932779	0.00012277	0.993691	0.760083	0.0019154	0.998964	0.85683	1	7
	GU-EV	0.944974	0.999739	8.31452e-09	0.92067	0.0732764	0.513621	5.07544e-09	0.0721522	0.898027	0.569235	0.311378	0.000898469	0.942169	0.886886	1	0.00177875	0.794929	0.26	0.12517	4.81783e-09	6.2675e-08	0.453255	0.999989	0.50273	0.997725	2.39791e-10	0.00045043	0.699343	0.0222657	0.925817	0.814475	1	9
	MEG-EV	0.857408	0.963559	0.95351	0.980508	0.0133928	7.04453e-05	0.996414	0.109077	1	0.00400902	0.999746	0.291873	0.989334	0.115484	0.999998	0.98578	1	0.480251	1	0.317099	0.995382	0.200483	0.996527	0.450153	0.194068	0.992386	0.0207918	0.68594	0.999152	0.910887	0.744724	1	4
	MIEG-EV	0.386605	0.694171	0.98845	0.417298	0.00639936	0.999999	0.690549	0.999974	0.976022	2.6479e-05	0.999561	0.756308	0.978387	0.999885	0.999865	0.999757	0.998175	0.972851	0.99374	0.958278	1	0.999295	0.61148	0.382355	0.010274	1	0.000297298	0.865671	0.999958	0.999997	0.506434	1	4
	MMP-EV	0.23888	0.999927	0.0428533	0.191112	0.00171191	0.986029	0.997489	0.97133	0.999996	0.000349114	0.991723	0.00143207	0.959316	0.0113787	0.999777	1.48514e-09	0.999114	0.933387	0.976568	0.000586973	0.215503	0.978164	0.998235	0.709659	0.0729219	3.3362e-05	0.922786	0.470312	0.000499004	0.765444	0.995811	1	9
	MEG-GU	0.999964	0.84951	2.03597e-08	0.512908	0.95814	0.00157942	8.50949e-09	0.999977	0.885051	0.101407	0.493823	0.0591844	0.999916	0.602019	1	0.00687004	0.822952	0.998962	0.150678	3.98761e-08	1.16709e-07	0.996206	0.982051	1	0.414345	3.6285e-10	1.63496e-06	0.076611	0.049958	1	0.132381	1	9
	MIEG-GU	0.90869	0.483829	1.62239e-08	0.077878	0.81774	0.437642	1.39578e-09	0.109967	0.455711	0.000435577	0.171049	0.0123399	0.547132	0.971034	0.999987	0.000951505	0.504597	0.0633815	0.0407568	1.12149e-08	5.86324e-08	0.253044	0.733998	0.999984	0.0272136	2.27362e-10	1.07123e-07	0.999851	0.0136999	0.866038	0.0651422	1	12
	MMP-GU	0.755365	0.993087	2.65644e-07	0.723864	0.408243	0.904195	8.23096e-09	0.293424	0.949664	0.00805016	0.677447	0.999955	0.480956	0.0958982	0.999009	1.92096e-07	0.54017	0.80766	0.429555	2.17238e-06	1.00681e-06	0.890581	0.988524	0.999764	0.178423	1.42942e-07	0.0029328	0.999567	0.381493	0.999669	0.479567	1	8
	MIEG-MEG	0.971746	0.992553	0.999977	0.855935	0.999516	5.71414e-05	0.367259	0.163453	0.980563	0.0901986	0.985177	0.971914	0.720627	0.193022	0.999997	0.912873	0.996736	0.140001	0.985575	0.824599	0.991996	0.0987042	0.306584	0.999999	0.640989	0.985722	0.260747	0.13432	0.989308	0.84556	0.999452	1	1
	MMP-MEG	0.877851	0.994758	0.218721	0.0489113	0.903268	0.000230377	1	0.405382	0.999989	0.786949	0.999883	0.0945923	0.654074	0.841388	0.998193	2.68982e-09	0.99827	0.965381	0.988665	0.0340508	0.4911	0.587336	1	0.999095	0.996174	9.15643e-05	0.00291741	0.0378393	0.00106945	0.999848	0.967556	1	8
	MMP-MIEG	0.999812	0.845377	0.149603	0.00492266	0.98736	0.968132	0.385303	0.994666	0.941864	0.647186	0.924238	0.0201703	1	0.0202593	0.991747	1.13802e-09	1	0.505544	0.751133	0.00302498	0.194426	0.859732	0.336318	0.996318	0.921923	2.93789e-05	5.40594e-05	0.988161	0.000320641	0.671863	0.836979	1	8
	Significant	0	0	7	3	6	6	6	0	0	11	0	7	0	13	0	14	0	0	1	11	6	0	0	1	2	11	17	2	13	0	0	0

## Sheet: 8x8 matrix
	EG	MMP	GU	MIEG	MEG	EGA	EV
EG		6	10	4	6	5	7
MMP			8	8	8	7	9
GU				12	9	8	9
MIEG					1	5	4
MEG						4	4
EGA							3
EV
