# Supplementary material for: Vapor detection and discrimination with a panel of odorant receptors
Source: Nat Commun. 2018 Nov 1;9:4556. doi: 10.1038/s41467-018-06806-w (PMC6212438; doi:10.1038/s41467-018-06806-w)
Supplement: Supplementary file 11 — Supplementary Data 9 [file 41467_2018_6806_MOESM11_ESM.xlsx]

## Sheet: AC
luminescense	EGA	0	90	180	270	360	450	540	630	720	810	900	990	1080	1170	1260	1350	1440	1530	1620	1710			EG_+Ces1d	0	90	180	270	360	450	540	630	720	810	900	990	1080	1170	1260	1350	1440	1530	1620	1710			BA	0	90
	Olfr90	1	1.43901	1.2833	1.41287	1.35707	1.54099	1.63435	1.15866	0.971195	1.23766	1.25926	1.33043	1.12015	1.04798	1.17856	1.16089	1.21206	1.03162	1.01923	0.949224				1	0.772333	1.02446	0.835237	0.926757	0.994797	1.0553	0.942919	0.951382	1.13393	0.853877	0.961075	0.953422	0.899379	0.977318	1.10086	1.0133	0.858419	0.77321	1.046				1	1.17873
	Olfr109	1	1.27756	1.17889	1.12458	1.4273	1.21829	1.28756	1.05824	1.04954	1.25354	1.14119	1.04627	1.09899	1.01802	0.904253	1.12598	0.938992	0.928498	0.823963	1.04132				1	0.993858	1.17751	1.03531	0.912019	1.13139	0.993366	1.07262	1.03599	1.14538	0.995352	0.967945	0.790772	1.01425	1.11671	0.981777	1.06452	1.07655	0.886532	1.05786				1	0.945946
	Olfr145	1	1.37522	1.06029	1.1086	1.1419	1.28227	1.32066	1.20211	1.00105	1.08041	1.21558	0.87561	1.03039	0.989312	1.1386	1.1731	1.08665	1.06835	1.15495	0.909948				1	0.945816	1.02603	1.15508	1.13773	1.07804	1.09219	1.01989	1.07641	1.09195	0.838321	0.953741	1.00782	1.00963	1.12234	1.00273	1.13132	1.04032	0.989144	1.29732				1	1.08772
	Olfr167	1	1.27409	0.989088	1.31784	1.2427	1.29306	1.22664	1.211	1.0753	1.26121	1.46639	1.03281	1.17582	1.22854	1.33343	1.28419	1.50078	1.11286	1.37557	1.08688				1	0.898342	0.995164	0.871415	0.990405	0.956271	1.13834	0.957204	0.925062	1.08689	0.942003	1.08551	1.00686	1.02247	1.15552	1.15831	1.24932	0.883389	1.23979	1.46816				1	1.51797
	Olfr211	1	1.31959	1.16232	1.24397	1.22303	1.29618	1.21575	1.21755	0.990052	1.21835	1.17108	0.984188	1.02713	1.2235	1.02213	1.29591	1.12842	0.881288	1.13539	1.0943				1	0.888393	1.08902	0.97575	0.953664	1.01774	0.939904	0.928472	1.04665	1.13636	0.870688	1.13858	1.10336	0.920809	1.04689	1.00172	0.870756	0.959943	0.763001	1.00437				1	1.25095
	Olfr476	1	1.29842	0.96585	1.05737	1.02238	1.15038	1.10125	0.929962	0.953816	1.30878	1.43693	1.22619	1.2527	1.60956	1.57302	2.01952	2.05062	1.71051	2.03585	2.00559				1	0.931756	1.18531	1.04131	0.970797	1.00203	0.891356	0.9045	0.883835	1.0073	0.743104	0.858941	0.804643	0.878795	1.04399	0.934815	1.00572	0.998327	0.96315	0.793556				1	1.28878
	Olfr491	1	1.24823	1.09217	0.98019	1.11342	1.07937	1.178	1.03232	0.958841	1.06557	1.10966	1.0796	0.92259	1.03864	0.820613	1.01021	1.06607	0.983939	0.883313	0.943745				1	1.08191	1.20143	1.05976	1.1295	1.13986	0.898639	1.02963	0.919745	1.1988	0.757279	0.904491	0.977059	0.917896	1.02961	1.0524	0.945835	1.11199	0.99553	1.19035				1	1.06603
	Olfr502	1	1.18672	1.02897	1.32187	1.10102	1.24028	1.06822	1.08299	0.872117	1.28459	1.05245	1.04006	1.10146	0.898263	1.01767	1.09356	0.96718	0.919567	0.953375	0.933322				1	1.06896	1.08481	1.04969	1.01398	1.08924	1.18019	1.02743	1.0141	1.43133	0.93934	1.02068	0.970425	0.992248	0.987122	0.973475	0.903149	0.994112	0.953259	0.966074				1	1.05329
	Olfr549	1	1.1506	1.01914	1.1337	1.39563	1.25514	0.985224	1.0714	0.930001	1.03612	0.912027	0.880667	0.845834	1.01546	0.776263	1.21068	0.782891	0.617058	0.753873	0.76944				1	0.853953	1.03025	0.846023	0.981735	0.887525	0.811253	0.67599	0.852108	0.855433	0.616618	0.769038	0.788398	0.711016	0.988278	0.803994	0.841515	1.04033	0.756906	0.896377				1	1.00197
	Olfr556	1	1.31298	1.08438	1.4016	1.50788	1.69246	1.77245	1.75692	1.86279	2.32991	2.40333	2.47867	2.56821	2.65656	2.81615	3.30864	2.98852	2.80928	2.86479	2.80086				1	0.94831	1.18289	1.14793	1.39269	2.08155	2.47519	2.82584	3.63141	3.77648	3.41536	3.91187	3.85663	3.7313	5.04606	4.70602	4.58018	4.45716	4.36927	5.11315				1	1.13335
	Olfr876	1	1.34089	1.21955	1.04421	1.06327	1.09059	1.10163	0.874235	1.08431	1.23158	1.06879	1.18879	1.30105	1.28916	1.23622	1.38075	1.2989	1.16744	1.10454	1.16804				1	0.922652	0.95127	0.788735	0.857514	0.855713	0.828043	0.987119	0.836816	0.827748	0.653334	0.714273	0.78767	0.693024	0.877124	0.830358	0.922067	0.837107	0.790299	0.840304				1	1.24002
	Olfr889	1	1.07156	0.96724	0.859606	0.995706	1.02505	0.945417	0.873649	0.934819	1.0752	1.1504	0.946809	0.909376	1.14029	0.911935	1.06007	1.00372	0.969474	0.827213	0.928157				1	0.89688	0.9391	0.951704	0.901541	0.889484	0.895028	0.89016	0.906311	1.00381	0.78784	1.10888	0.860052	0.96846	1.01566	1.0492	1.18908	0.97395	0.933311	1.25998				1	1.03743
	Olfr919	1	1.32646	1.05625	1.20291	1.1855	1.05756	1.04977	0.919928	1.008	1.04434	1.22566	0.974438	0.901265	0.965794	1.15065	1.46957	1.13964	0.966825	1.07492	0.797391				1	0.755099	1.02725	0.847657	0.856174	0.909818	0.785123	0.684465	0.780319	0.849502	0.756584	0.894103	0.781037	0.747761	0.965329	0.769786	0.81066	0.853857	0.705231	0.854139				1	1.04445
	Olfr978	1	1.23585	0.967762	1.18467	1.37778	1.73058	1.82888	2.17198	2.18705	3.48968	4.18654	4.8193	4.89886	5.23828	6.79595	8.12737	7.72729	7.33419	7.65104	7.76819				1	0.919988	1.07191	0.945902	1.28179	1.85915	2.45177	2.40306	3.424	3.93463	3.72819	4.68324	4.49186	4.72987	5.98984	5.98426	5.57469	5.80117	5.98517	6.46361				1	1.00107
	Olfr979	1	1.12627	1.2245	1.22964	1.51124	1.29103	1.24762	1.02665	1.21652	1.3407	1.29701	1.42147	1.52932	1.61648	1.75881	2.09668	2.23209	2.10598	2.34499	2.28076				1	0.918667	0.92807	0.971445	1.15483	1.02048	1.3366	1.54432	1.75941	2.20526	2.26813	2.4736	2.89615	3.16862	4.26609	4.17682	4.49398	4.27694	4.31197	5.5139				1	1.29788
	Olfr982	1	1.14055	1.18834	1.13295	1.11563	1.26664	1.12189	0.848915	0.985061	1.18695	1.21403	1.04168	1.15316	1.14703	1.06642	1.19648	1.28618	1.41368	1.02874	1.19719				1	0.824399	0.881016	0.813955	0.833755	0.877417	0.919886	0.993099	0.953581	0.983557	1.05283	1.13557	1.06184	1.1917	1.46516	1.62641	1.73425	1.53205	1.28042	1.45538				1	0.993039
	Olfr992	1	1.1136	0.97752	1.17184	1.16728	1.14065	1.2169	0.968226	1.00824	1.15797	1.09535	0.992753	0.970472	0.869267	0.964235	0.992836	1.02255	0.880225	0.85867	0.835923				1	0.867867	1.00851	0.85032	0.904655	0.94281	0.889038	0.891737	0.847314	1.10589	0.815329	0.840002	0.737212	0.676188	0.952307	0.848587	0.755189	0.71269	0.7702	0.772167				1	0.936225
	Olfr1062	1	1.14786	1.02757	1.22007	1.28148	1.36947	1.06372	1.18402	1.04749	1.12084	1.289	1.3078	1.10646	0.943971	1.07359	1.18553	1.15358	0.806183	0.961491	0.905837				1	0.783831	0.982299	0.900811	0.91955	0.916472	0.861306	0.930134	0.945827	0.897607	0.843329	0.781316	0.904061	0.811255	0.983958	0.794667	1.05154	0.745166	0.754085	0.881753				1	0.998407
	Olfr1079	1	1.21322	0.936185	1.18381	1.23378	1.1826	1.23251	0.867237	0.930902	1.31323	1.08562	1.03762	1.04963	1.11947	1.14741	1.37383	1.14489	1.14244	1.25555	1.25486				1	0.863547	1.01904	0.844247	0.847706	0.962383	0.832888	0.791391	0.772827	0.867688	0.732878	0.809597	0.78966	0.75439	0.922303	0.892809	0.85874	0.754912	0.737605	0.924237				1	1.07307
	Olfr1093	1	1.4912	1.10027	1.03876	1.46975	1.3242	1.21923	1.04336	1.23437	1.14334	1.1687	1.17539	1.11137	1.05528	1.23865	1.48636	1.22917	1.10148	0.98364	1.10454				1	0.918579	0.973239	0.997162	1.03921	1.04193	0.898137	1.0009	0.954368	1.20282	0.859441	0.989454	0.968497	0.96143	1.21627	1.09737	1.03678	1.09191	0.938763	1.13932				1	1.11724
	Olfr1104	1	1.31538	0.968015	1.20697	1.09086	1.37554	1.18453	1.03216	0.958662	1.04583	1.02766	1.07491	0.905227	1.04521	0.849861	1.2895	1.34351	1.03144	1.02577	0.834524				1	0.958936	0.928505	1.0491	0.9008	0.959049	0.808256	0.879487	0.984652	1.04259	0.712649	0.883108	0.840968	0.831183	1.0022	1.05794	1.13551	0.863676	0.764786	1.33472				1	0.912438
	Olfr1364	1	1.06924	0.991037	1.14959	1.18913	1.27664	1.23637	1.10176	1.07865	1.19821	1.01734	1.0051	1.02947	0.937874	0.996963	1.13232	0.909987	0.7731	0.981544	0.890456				1	1.02195	1.15511	1.00761	0.900982	1.10241	1.09606	1.05752	1.11332	1.17262	0.960489	0.948912	1.01949	0.859727	1.18356	0.907129	0.85221	1.09212	0.793196	1.13446				1	1.04704
	Olfr1370	1	1.18718	0.977892	1.00046	1.1394	1.27396	1.08184	1.04057	0.94115	1.30719	1.0122	1.04669	1.04869	0.924966	0.907022	1.052	0.961811	0.826962	0.83182	0.876416				1	0.957868	1.25631	0.998842	1.02337	1.03488	0.985189	0.853222	1.03551	1.13811	0.938407	0.935412	0.842165	0.92536	1.15629	1.02088	1.0089	1.03488	0.90796	1.0065				1	1.16363
	Olfr1377	1	1.16588	1.14325	1.18695	1.45086	1.15489	0.967484	1.12503	1.05335	1.13342	1.36759	1.13652	1.0604	1.00446	1.05152	1.32346	1.0792	1.01096	1.05209	0.994033				1	1.01515	1.01505	0.95285	0.849171	1.00017	1.11107	1.21262	1.15686	1.04912	0.884592	0.983135	1.01707	0.962514	1.12815	1.26168	1.10457	1.25843	1.08621	0.917421				1	1.25031
	Olfr1411	1	1.12219	1.13659	1.20765	1.20492	1.46279	1.25514	0.834518	1.05464	1.22688	1.33927	1.25393	1.18153	1.01211	1.2597	1.34224	1.0714	0.8506	1.05881	0.893391				1	0.897087	1.005	0.950088	0.82926	0.765361	0.898184	0.925053	1.13152	1.12175	0.827289	0.886366	0.983322	0.903365	1.03424	0.917414	0.889467	1.00669	0.867882	1.03528				1	1.23759
	Olfr1484	1	1.40582	1.09058	1.29788	1.17075	1.12317	1.05411	0.938634	1.03441	1.24405	1.41745	1.0636	1.20967	0.973417	1.12919	1.22591	1.61331	1.06037	1.23517	1.06677				1	0.790164	0.778047	0.811523	0.87803	0.905778	0.721029	0.883822	0.861171	0.825228	0.756525	0.865496	0.918972	0.79302	1.0629	0.907931	0.958135	0.881419	0.962732	0.954399				1	1.01255
	Olfr1512	1	1.03662	0.914279	1.07537	1.19357	1.4436	1.6046	1.63555	2.17847	3.04816	3.27933	3.45059	4.03363	4.17362	4.75025	5.81775	5.86292	5.13718	5.11934	5.70932				1	0.814878	0.924059	1.14257	1.23782	1.72735	1.88694	2.37245	3.24879	3.84602	3.42285	3.80921	3.78665	3.67802	4.91839	4.54351	4.52905	4.43067	4.56478	4.84574				1	1.02855
	Olfr2(I7)	1	1.14128	0.960945	1.1972	1.06012	1.19637	1.08854	0.994222	0.828358	0.961186	0.93597	0.943965	0.838032	0.804845	0.855398	0.876368	1.04604	0.729616	0.870423	0.767856				1	1.05357	0.988591	0.871699	0.935402	1.00967	0.920024	0.98094	1.00184	0.998817	0.884277	0.93028	0.74741	0.768416	1.13117	0.904942	0.962124	0.826568	0.726964	0.875912				1	1.15984
	Olfr73(MOR-EG)	1	1.17425	0.913497	0.996809	1.00591	1.1601	1.15828	0.854998	0.822049	0.996836	1.09167	1.03288	1.00227	1.05032	1.04887	1.53712	1.31731	1.10201	1.19008	1.12055				1	0.847034	0.895499	0.751243	0.888596	1.00121	0.892006	0.991254	1.0594	1.34451	1.07806	1.11538	1.37143	1.21846	1.66061	1.83851	1.67234	1.50535	1.68899	2.17414				1	0.959809
	Olfr124(SR1)	1	1.24114	1.11218	1.19284	1.10767	1.3396	1.00474	0.961187	0.998976	1.12248	1.07267	0.989733	0.991003	1.16249	1.01946	1.44819	1.10487	0.979149	1.04514	0.820903				1	0.9409	1.00675	0.945336	0.995522	1.05716	0.895499	0.981253	0.919595	0.996203	0.889743	1.04316	0.820999	0.770172	0.988722	0.967752	0.90155	1.01687	0.972075	0.888184				1	1.00915
	Olfr160(M72)	1	1.57233	1.04298	1.43586	1.36548	1.39623	1.29221	1.0889	0.924818	1.26205	1.26069	1.12205	1.20474	1.12479	1.17822	1.52167	1.15467	1.07556	1.01225	1.0067				1	0.806658	0.903985	0.79253	0.894188	0.970613	0.89522	0.897161	0.968499	1.00188	0.851186	0.931867	0.792035	0.746738	0.888516	0.961941	1.06474	0.960731	0.927613	0.943832				1	1.27973
	pCI	1	1.01729	1.01807	1.00268	1.01963	1.02063	1.04378	1.03304	1.03547	1.01773	1.04048	1.06596	1.01497	1.04206	1.00252	1.05583	1.02409	0.987011	1.02913	1.0499				1	1.01667	1.03019	0.99954	1.01472	1.00158	1.03028	1.0373	1.01048	1.00993	1.02207	0.996225	1.05465	1.02245	1.02995	1.03037	1.03061	1.00783	1.00087	1.00416				1	1.00769
s.e.m.		0	90	180	270	360	450	540	630	720	810	900	990	1080	1170	1260	1350	1440	1530	1620	1710				0	90	180	270	360	450	540	630	720	810	900	990	1080	1170	1260	1350	1440	1530	1620	1710			BA	0	90
	Olfr90	0.0553519	0.0721715	0.201765	0.0668344	0.0864435	0.150391	0.274009	0.211634	0.0721458	0.125812	0.0727115	0.0718876	0.115427	0.123725	0.0902213	0.0557259	0.0616599	0.105572	0.055491	0.164099			Olfr90	0.0563126	0.0626853	0.0813946	0.0409625	0.074362	0.0591028	0.0552843	0.0621797	0.114088	0.176897	0.0470727	0.0528435	0.0918391	0.0641285	0.059984	0.0886884	0.0736872	0.109545	0.104343	0.067592			Olfr90	0.206376	0.296234
	Olfr109	0.088968	0.147374	0.190119	0.150556	0.129386	0.100656	0.143195	0.0954332	0.137524	0.231294	0.150071	0.163155	0.209884	0.0746299	0.0887433	0.176677	0.146669	0.171187	0.138222	0.12855			Olfr109	0.233774	0.235149	0.313414	0.270493	0.189359	0.271875	0.263651	0.288416	0.248673	0.24111	0.193201	0.189808	0.222219	0.189817	0.232258	0.198687	0.277309	0.284024	0.195481	0.216205			Olfr109	0.0368775	0.0826063
	Olfr145	0.0739415	0.0809101	0.0724013	0.115328	0.119097	0.221499	0.104643	0.100451	0.0755621	0.128916	0.1685	0.118455	0.171015	0.0560187	0.0781493	0.0671013	0.089047	0.181764	0.130791	0.119193			Olfr145	0.178213	0.132982	0.163119	0.206762	0.153459	0.156223	0.189088	0.162384	0.140294	0.174703	0.153957	0.12046	0.138215	0.147943	0.151663	0.141926	0.178116	0.153484	0.124887	0.201493			Olfr145	0.0494719	0.192409
	Olfr167	0.139019	0.216089	0.206575	0.242028	0.15287	0.167053	0.210474	0.139199	0.138681	0.133281	0.242097	0.147954	0.15697	0.19264	0.186201	0.159121	0.166303	0.158257	0.176649	0.145046			Olfr167	0.212247	0.169702	0.233728	0.156503	0.171783	0.177822	0.178234	0.181927	0.144822	0.164388	0.180055	0.20845	0.181471	0.160135	0.222508	0.182649	0.201084	0.155277	0.21122	0.282948			Olfr167	0.0932614	0.115049
	Olfr211	0.133808	0.197251	0.124076	0.312804	0.140573	0.268794	0.23013	0.169621	0.121012	0.148244	0.211761	0.227505	0.166885	0.168922	0.143239	0.174617	0.214261	0.112869	0.139969	0.131325			Olfr211	0.0882247	0.0987665	0.107621	0.0943118	0.0750033	0.0891492	0.115382	0.126904	0.0833831	0.130273	0.0728025	0.149512	0.100388	0.0689191	0.0893854	0.1197	0.0811983	0.197177	0.0877756	0.0989494			Olfr211	0.073523	0.0760825
	Olfr476	0.048593	0.201697	0.103758	0.0880206	0.121947	0.117002	0.0547051	0.120665	0.11267	0.070023	0.0737355	0.19921	0.149721	0.0625539	0.183304	0.176059	0.293281	0.203373	0.342823	0.203396			Olfr476	0.183945	0.140114	0.194213	0.195487	0.246715	0.157383	0.148709	0.156402	0.156083	0.148218	0.129174	0.167625	0.129728	0.12301	0.147095	0.129935	0.155072	0.167922	0.145172	0.13881			Olfr476	0.0424997	0.127482
	Olfr491	0.0594053	0.148195	0.121921	0.116329	0.145754	0.062677	0.140576	0.154467	0.0775203	0.09156	0.0485795	0.0865294	0.0401903	0.0812425	0.0498303	0.0792051	0.137322	0.105423	0.115803	0.102793			Olfr491	0.11171	0.140256	0.152444	0.140952	0.152216	0.209924	0.168708	0.0999966	0.131649	0.12994	0.0923094	0.113535	0.167604	0.174901	0.141716	0.125226	0.104073	0.107301	0.121491	0.148144			Olfr491	0.0235377	0.0399346
	Olfr502	0.0383505	0.0335612	0.034812	0.14421	0.0543126	0.0969902	0.0897523	0.0581794	0.0388823	0.161409	0.0886211	0.0406224	0.103171	0.0637825	0.0886941	0.151305	0.0347996	0.0350295	0.143303	0.0614354			Olfr502	0.0930547	0.0988771	0.0883294	0.0797621	0.0733745	0.165462	0.0816985	0.0875356	0.0957145	0.103186	0.0818929	0.0949863	0.0888418	0.118721	0.0848501	0.0716138	0.0948074	0.193935	0.133933	0.11008			Olfr502	0.15592	0.124944
	Olfr549	0.0348427	0.0478129	0.0978139	0.0395835	0.0810728	0.0554595	0.0683243	0.0613826	0.135683	0.0811074	0.0524114	0.0680746	0.11403	0.0330876	0.0502991	0.243025	0.06063	0.0962256	0.0660723	0.0633338			Olfr549	0.139838	0.111472	0.17637	0.0945015	0.142584	0.11162	0.0963297	0.130413	0.0944764	0.141335	0.202851	0.0946401	0.0855987	0.0859581	0.143165	0.136538	0.126979	0.125622	0.120935	0.0893773			Olfr549	0.212368	0.235664
	Olfr556	0.0367031	0.0659522	0.0640798	0.0829842	0.0472082	0.0840422	0.0544632	0.0848704	0.0700875	0.0782922	0.102683	0.113251	0.102531	0.0711784	0.086655	0.109914	0.121752	0.156822	0.19515	0.122621			Olfr556	0.0904921	0.0969665	0.102534	0.0770861	0.130938	0.139925	0.193654	0.185418	0.235995	0.245765	0.220121	0.336741	0.274739	0.252017	0.324914	0.327881	0.361902	0.425176	0.30589	0.355044			Olfr556	0.0797237	0.072413
	Olfr876	0.209472	0.282056	0.214063	0.271548	0.166403	0.304037	0.322745	0.242977	0.163336	0.251348	0.266425	0.255901	0.284984	0.27314	0.239797	0.226734	0.224058	0.184612	0.173971	0.206526			Olfr876	0.164298	0.14612	0.194313	0.114834	0.149178	0.16284	0.185725	0.121604	0.167769	0.151759	0.159239	0.156601	0.11522	0.163073	0.145562	0.148203	0.136062	0.112475	0.0938951	0.135613			Olfr876	0.179882	0.162143
	Olfr889	0.120201	0.133509	0.171655	0.093823	0.137985	0.0960697	0.189016	0.139394	0.106114	0.186233	0.113602	0.103524	0.112365	0.151434	0.147174	0.117569	0.199031	0.165831	0.10271	0.179411			Olfr889	0.0616157	0.0821171	0.165568	0.117505	0.0590929	0.092677	0.0610972	0.147078	0.0446887	0.0665089	0.0730496	0.0579202	0.0487561	0.10221	0.0545723	0.122991	0.0948338	0.0786273	0.103246	0.228478			Olfr889	0.157377	0.237733
	Olfr919	0.139565	0.243169	0.194276	0.194085	0.137	0.106353	0.103636	0.143152	0.173336	0.163451	0.200491	0.121601	0.130781	0.149802	0.17405	0.371006	0.116427	0.119117	0.194275	0.0838998			Olfr919	0.185585	0.164726	0.154791	0.124543	0.125224	0.151256	0.135385	0.105235	0.180854	0.128838	0.104201	0.123683	0.112394	0.101199	0.146523	0.161907	0.122933	0.122913	0.117499	0.131125			Olfr919	0.0583611	0.0534629
	Olfr978	0.064109	0.190813	0.0551776	0.139085	0.108615	0.160807	0.179619	0.319535	0.151214	0.22858	0.632653	0.519665	0.361001	0.475944	0.473837	0.41307	0.614725	0.631652	0.478789	0.451206			Olfr978	0.219195	0.156628	0.177025	0.170156	0.223347	0.331658	0.443814	0.375746	0.580766	0.618559	0.630544	0.80663	0.704494	0.748475	0.932638	0.941933	0.942799	1.01081	0.985905	1.03476			Olfr978	0.209883	0.181236
	Olfr979	0.0972047	0.0946467	0.0844181	0.122853	0.156219	0.0906953	0.116418	0.0959477	0.101411	0.0989513	0.0929431	0.147137	0.113397	0.141441	0.147765	0.163291	0.215204	0.157289	0.278308	0.222576			Olfr979	0.0124836	0.0493624	0.0686764	0.105312	0.103949	0.175068	0.0761943	0.106798	0.15965	0.155682	0.0835845	0.120338	0.207431	0.0638733	0.21356	0.270815	0.114556	0.112426	0.153789	0.119584			Olfr979	0.08494	0.201876
	Olfr982	0.174636	0.225533	0.177412	0.210129	0.164184	0.200518	0.171991	0.124598	0.144578	0.205439	0.205556	0.196069	0.205209	0.145408	0.203663	0.185694	0.183799	0.223399	0.167258	0.246802			Olfr982	0.131233	0.134199	0.110841	0.107744	0.107276	0.11178	0.119199	0.120799	0.173884	0.24183	0.119494	0.125543	0.135569	0.214527	0.184834	0.172901	0.192929	0.255886	0.159406	0.193208			Olfr982	0.092099	0.0839694
	Olfr992	0.102401	0.082127	0.072771	0.107406	0.125746	0.0917015	0.155825	0.120606	0.103133	0.128965	0.118589	0.0962125	0.0925141	0.110888	0.0886394	0.122756	0.103869	0.118943	0.090893	0.0620105			Olfr992	0.0337514	0.0246846	0.0956271	0.0650094	0.0332259	0.0749673	0.0468857	0.0526264	0.0480999	0.122281	0.0482607	0.0327419	0.0448255	0.0373372	0.0486919	0.0573385	0.0909922	0.0207897	0.0400455	0.0515128			Olfr992	0.0732323	0.0504014
	Olfr1062	0.1765	0.160633	0.184304	0.177226	0.243974	0.189607	0.163189	0.161464	0.213071	0.140949	0.194472	0.296629	0.149067	0.12046	0.160939	0.195033	0.208852	0.105251	0.129567	0.119639			Olfr1062	0.111689	0.103602	0.119834	0.0849105	0.0792295	0.122796	0.0935337	0.0738774	0.126744	0.122006	0.0775345	0.138875	0.078778	0.0879077	0.102916	0.0743601	0.120892	0.0948833	0.0769714	0.0985849			Olfr1062	0.00919546	0.115499
	Olfr1079	0.148525	0.167314	0.108814	0.133281	0.132124	0.143207	0.173952	0.144189	0.179316	0.154796	0.122907	0.11082	0.170361	0.161356	0.166262	0.166755	0.150808	0.154836	0.254216	0.169018			Olfr1079	0.139835	0.125806	0.13569	0.115963	0.087429	0.139818	0.124441	0.0919587	0.0970383	0.0971978	0.131226	0.118937	0.0810157	0.181925	0.119856	0.165134	0.116474	0.0875608	0.0837712	0.111717			Olfr1079	0.264075	0.239506
	Olfr1093	0.109751	0.151295	0.117746	0.141477	0.11632	0.113371	0.110194	0.11889	0.163955	0.158265	0.118471	0.0943145	0.0929032	0.157298	0.199973	0.229288	0.153117	0.131593	0.132461	0.113664			Olfr1093	0.266123	0.184675	0.208901	0.189221	0.217965	0.22312	0.212353	0.2077	0.216217	0.233637	0.17581	0.197213	0.202833	0.198917	0.276394	0.213858	0.205524	0.2406	0.196382	0.243198			Olfr1093	0.240905	0.300851
	Olfr1104	0.0826579	0.124028	0.07996	0.0875101	0.112942	0.221758	0.177826	0.0965368	0.0903294	0.108183	0.119051	0.103653	0.212583	0.109468	0.0749917	0.0941303	0.318238	0.0664491	0.066498	0.124296			Olfr1104	0.20629	0.146439	0.137923	0.156589	0.13495	0.150619	0.14486	0.13534	0.182364	0.187537	0.11748	0.179516	0.13851	0.181703	0.264395	0.163537	0.214409	0.15037	0.135447	0.349697			Olfr1104	0.0387399	0.0518329
	Olfr1364	0.136274	0.14202	0.120213	0.145632	0.127309	0.171535	0.16075	0.140016	0.117227	0.1209	0.102182	0.10274	0.108596	0.0923435	0.117987	0.130844	0.0916561	0.0922516	0.0949787	0.129161			Olfr1364	0.300277	0.269694	0.282153	0.278192	0.246398	0.309046	0.311429	0.260026	0.276085	0.319064	0.289084	0.212016	0.223964	0.188162	0.252614	0.195246	0.231866	0.26239	0.193205	0.258797			Olfr1364	0.494963	0.459322
	Olfr1370	0.114186	0.11722	0.146652	0.127927	0.124488	0.120922	0.101307	0.10385	0.0931931	0.116841	0.130162	0.158199	0.0968201	0.154095	0.0968346	0.0866461	0.105278	0.0823089	0.0864104	0.109876			Olfr1370	0.15342	0.206302	0.186811	0.197656	0.192561	0.148426	0.169657	0.13892	0.217113	0.199931	0.158363	0.153954	0.100141	0.117535	0.22882	0.119221	0.159543	0.135833	0.124228	0.261608			Olfr1370	0.13907	0.182453
	Olfr1377	0.103116	0.151052	0.083538	0.133349	0.224144	0.155227	0.106815	0.158476	0.233659	0.159945	0.108377	0.148814	0.102963	0.119801	0.177161	0.137621	0.0915736	0.173163	0.137864	0.078176			Olfr1377	0.0809423	0.222192	0.200356	0.113843	0.164598	0.079277	0.157393	0.148325	0.139402	0.151875	0.0627984	0.0870825	0.0888111	0.0705061	0.119524	0.137552	0.0720815	0.186638	0.0701563	0.0977964			Olfr1377	0.236551	0.244775
	Olfr1411	0.285441	0.306488	0.318422	0.248808	0.264935	0.401063	0.310857	0.204218	0.232514	0.294712	0.285872	0.282452	0.329213	0.265468	0.265814	0.333853	0.301914	0.262152	0.215303	0.24633			Olfr1411	0.126719	0.0853822	0.117395	0.109536	0.136615	0.115643	0.0829167	0.131353	0.102118	0.126495	0.0916722	0.156345	0.110593	0.0909512	0.097535	0.120303	0.114968	0.0998097	0.0791939	0.13838			Olfr1411	0.16651	0.250585
	Olfr1484	0.0651302	0.100218	0.0942466	0.114634	0.134152	0.0658705	0.0744306	0.0735919	0.102446	0.108738	0.083443	0.087426	0.119289	0.156922	0.0904644	0.111121	0.142196	0.065179	0.0612422	0.105046			Olfr1484	0.0966106	0.116774	0.106709	0.07032	0.0733988	0.0627291	0.0496155	0.0643847	0.071069	0.100111	0.117874	0.0954861	0.161894	0.0956401	0.0839041	0.0883883	0.110634	0.104222	0.0821602	0.0666903			Olfr1484	0.165116	0.176222
	Olfr1512	0.0461925	0.0352142	0.0374376	0.0569804	0.0678904	0.0810548	0.16081	0.0554851	0.157067	0.114657	0.125319	0.137565	0.254573	0.22903	0.258327	0.346108	0.224117	0.217414	0.255134	0.24852			Olfr1512	0.0534657	0.052303	0.0741763	0.0859598	0.0837599	0.0695105	0.073501	0.163393	0.182814	0.169313	0.23164	0.262035	0.147991	0.251832	0.227743	0.209266	0.236011	0.395409	0.208934	0.266796			Olfr1512	0.164853	0.123672
	Olfr2(I7)	0.303551	0.304428	0.257452	0.313946	0.268902	0.320843	0.246955	0.237221	0.238649	0.269289	0.216245	0.213099	0.237132	0.221331	0.246405	0.269969	0.273769	0.193274	0.265976	0.260655			Olfr2(I7)	0.16924	0.139642	0.130444	0.119484	0.126644	0.126392	0.128966	0.118625	0.135424	0.120444	0.108521	0.11147	0.100476	0.106995	0.169023	0.146102	0.19927	0.124294	0.0973091	0.128414			Olfr2(I7)	0.0924027	0.174324
	Olfr73(MOR-EG)	0.101431	0.184077	0.0771342	0.0856997	0.123259	0.0905898	0.168919	0.089203	0.0876287	0.126475	0.163534	0.227065	0.130465	0.171014	0.0853827	0.12066	0.146674	0.0832911	0.180083	0.185963			Olfr73(MOR-EG)	0.14301	0.0955239	0.109369	0.0886059	0.098542	0.169266	0.0909302	0.170576	0.145313	0.178937	0.131516	0.194349	0.15092	0.13553	0.241701	0.198188	0.170561	0.207774	0.178492	0.367253			Olfr73(MOR-EG)	0.0499434	0.120329
	Olfr124(SR1)	0.0730093	0.0706671	0.137093	0.209121	0.0838097	0.181755	0.0882974	0.107557	0.105859	0.133048	0.0827807	0.112894	0.105915	0.115877	0.128209	0.0953452	0.142053	0.07758	0.0907173	0.153878			Olfr124(SR1)	0.141404	0.145646	0.109309	0.142792	0.150854	0.115545	0.11028	0.128356	0.121071	0.153913	0.107138	0.168464	0.109844	0.208034	0.146209	0.142982	0.1088	0.149411	0.126245	0.0896599			Olfr124(SR1)	0.0332126	0.0725683
	Olfr160(M72)	0.169277	0.279662	0.129906	0.30149	0.261788	0.227639	0.284779	0.183296	0.139245	0.212676	0.153663	0.153474	0.153999	0.142329	0.149399	0.348741	0.146715	0.205704	0.138237	0.128992			Olfr160(M72)	0.254773	0.261781	0.269001	0.241122	0.239784	0.274501	0.349563	0.223115	0.318121	0.304521	0.269926	0.314116	0.267459	0.196889	0.239637	0.28621	0.2275	0.250233	0.205517	0.280951			Olfr160(M72)	0.068925	0.179465
	pCI	0.1536	0.149349	0.116329	0.150516	0.136742	0.119059	0.14155	0.118183	0.149506	0.121678	0.131897	0.20986	0.141405	0.162259	0.150885	0.176726	0.131841	0.209008	0.143596	0.17352			pCI	0.169539	0.162415	0.125111	0.184587	0.197467	0.19213	0.200902	0.142804	0.232328	0.20616	0.134474	0.18563	0.162448	0.15234	0.136532	0.14747	0.159396	0.15154	0.191507	0.161985			pCI	0.0781252	0.059485
[truncated: 81 more columns]
