# Supplementary material for: Vapor detection and discrimination with a panel of odorant receptors
Source: Nat Commun. 2018 Nov 1;9:4556. doi: 10.1038/s41467-018-06806-w (PMC6212438; doi:10.1038/s41467-018-06806-w)
Supplement: Supplementary file 12 — Supplementary Data 10 [file 41467_2018_6806_MOESM12_ESM.xlsx]

## Sheet: EGA
Original FDR method of Benjamini and Hochberg
Eugenol acetate		Olfr90	Olfr109	Olfr145	Olfr167	Olfr211	Olfr476	Olfr491	Olfr502	Olfr549	Olfr556	Olfr876	Olfr889	Olfr919	Olfr978	Olfr979	Olfr982	Olfr992	Olfr1062	Olfr1079	Olfr1093	Olfr1104	Olfr1364	Olfr1370	Olfr1377	Olfr1411	Olfr1484	Olfr1512	Olfr2(I7)	Olfr73(mOR-EG)	Olfr124(SR1)	Olfr160()	pCI	Significant
ANOVA	Mean Diff.	5.1	1.323	1.029	3.287	3.024	8.695	-0.1056	0.3337	2.364	-20.4	6.282	0.004893	4.713	8.827	-19.96	-0.05512	3.046	4.337	5.556	3.223	2.497	0.4155	0.2078	1.325	3.723	5.668	1.564	0.4077	-3.589	2.547	5.672	6.667e-07
	q value	0.4495	0.9607	>0.9999	0.6841	0.6841	0.0782	>0.9999	>0.9999	0.7634	<0.0001	0.3849	>0.9999	0.5043	0.0782	<0.0001	>0.9999	0.6841	0.562	0.3849	0.6841	0.7625	>0.9999	>0.9999	0.9607	0.6841	0.3849	0.9607	>0.9999	0.6841	0.7625	0.3849	>0.9999
	Individual P Value	0.1264	0.6905	0.7568	0.3233	0.3635	0.0098	0.9746	0.92	0.4771	<0.0001	0.0603	0.9988	0.1576	0.0088	<0.0001	0.9868	0.3599	0.1932	0.0962	0.3328	0.4527	0.9005	0.9501	0.69	0.2635	0.0898	0.6379	0.9023	0.2811	0.4438	0.0895	>0.9999	5

## Sheet: BeA
Original FDR method of Benjamini and Hochberg
Benzyl acetate		Olfr90	Olfr109	Olfr145	Olfr167	Olfr211	Olfr476	Olfr491	Olfr502	Olfr549	Olfr556	Olfr876	Olfr889	Olfr919	Olfr978	Olfr979	Olfr982	Olfr992	Olfr1062	Olfr1079	Olfr1093	Olfr1104	Olfr1364	Olfr1370	Olfr1377	Olfr1411	Olfr1484	Olfr1512	Olfr2(I7)	Olfr73(mOR-EG)	Olfr124(SR1)	Olfr160()	pCI	Significant
ANOVA	Mean Diff.	46.2	52.76	22.88	52.97	-1.821	87.28	31.58	28.4	0.7747	-14	80.34	38.03	-1.61	-1.535	29.17	-2.617	25.47	-0.574	3.963	-5.973	9.451	6.161	15.33	4.466	30.87	11.18	-3.042	1.377	-1.613	22.62	1.452	6.667e-07
	q value	<0.0001	<0.0001	0.0003	<0.0001	0.8927	<0.0001	<0.0001	<0.0001	0.9494	0.0321	<0.0001	<0.0001	0.8927	0.8927	<0.0001	0.8927	<0.0001	0.9494	0.7419	0.4971	0.1858	0.4971	0.0181	0.6934	<0.0001	0.1027	0.863	0.8927	0.8927	0.0003	0.8927	>0.9999
	Individual P Value	<0.0001	<0.0001	<0.0001	<0.0001	0.7491	<0.0001	<0.0001	<0.0001	0.8918	0.0151	<0.0001	<0.0001	0.7774	0.7875	<0.0001	0.6459	<0.0001	0.9197	0.4869	0.2952	0.0987	0.2803	0.0079	0.4334	<0.0001	0.0514	0.5933	0.809	0.777	0.0001	0.7987	>0.9999	15

## Sheet: NAA
Original FDR method of Benjamini and Hochberg
N-amyl acetate		Olfr90	Olfr109	Olfr145	Olfr167	Olfr211	Olfr476	Olfr491	Olfr502	Olfr549	Olfr556	Olfr876	Olfr889	Olfr919	Olfr978	Olfr979	Olfr982	Olfr992	Olfr1062	Olfr1079	Olfr1093	Olfr1104	Olfr1364	Olfr1370	Olfr1377	Olfr1411	Olfr1484	Olfr1512	Olfr2(I7)	Olfr73(mOR-EG)	Olfr124(SR1)	Olfr160()	pCI	Significant
ANOVA	Mean Diff.	-1.888	-2.085	-2.369	-26.01	-0.5246	50.16	18.37	39.35	0.8663	-15.46	-3.096	-2.371	1.058	1.216	29.44	-3.554	-14.2	0.1493	4.685	-8.112	10.49	34.16	-7.74	10.5	22.96	8.71	-1.328	1.228	-4.929	-29.37	-2.33	-6.667e-07
	q value	>0.9999	>0.9999	>0.9999	0.0072	>0.9999	<0.0001	0.0891	<0.0001	>0.9999	0.1907	>0.9999	>0.9999	>0.9999	>0.9999	0.002	>0.9999	0.2431	>0.9999	>0.9999	0.7056	0.5033	0.0004	0.707	0.5033	0.0206	0.676	>0.9999	>0.9999	>0.9999	0.002	>0.9999	>0.9999
	Individual P Value	0.8124	0.7932	0.7658	0.0014	0.9474	<0.0001	0.0223	<0.0001	0.9133	0.0536	0.6972	0.7656	0.8942	0.8785	0.0003	0.6551	0.076	0.985	0.5561	0.3087	0.1887	<0.0001	0.3314	0.1881	0.0045	0.2746	0.8674	0.8773	0.5357	0.0003	0.7696	>0.9999	8
