# Supplementary material for: Vapor detection and discrimination with a panel of odorant receptors
Source: Nat Commun. 2018 Nov 1;9:4556. doi: 10.1038/s41467-018-06806-w (PMC6212438; doi:10.1038/s41467-018-06806-w)
Supplement: Supplementary file 13 — Supplementary Data 11 [file 41467_2018_6806_MOESM13_ESM.xlsx]

## Sheet: Compare value Peak and AUC
Peak response vs AUC
AC	10^-8	10^-6	10^-4	10^-2	10^-0
r-value	0.922873	0.960318	0.99659	0.992597	0.994829
t-value	13.1257	18.859	66.1555	44.7616	53.6521
p	5.74984e-14	3.46686e-18	4.53404e-34	4.96171e-29	2.30972e-31
R2	0.8517	0.9222	0.9932	0.9852	0.9897
CH	10^-8	10^-6	10^-4	10^-2	10^-0
r-value	0.951635	0.986118	0.998237	0.989988	0.994587
t-value	16.9654	32.5282	92.1068	38.4153	52.4281
p	6.36606e-17	5.9201e-25	2.32033e-38	4.51269e-27	4.58305e-31
R2	0.9056	0.9724	0.9965	0.9801	0.9892
EG	10^-8	10^-6	10^-4	10^-2	10^-0
r-value	0.947326	0.856527	0.985321	0.984846	0.994587
t-value	16.201	9.09006	31.614	31.1025	52.4281
p	2.22472e-16	4.02043e-10	1.36e-24	2.18764e-24	4.58305e-31
R2	0.8974	0.7336	0.9709	0.9699	0.9892
HP	10^-8	10^-6	10^-4	10^-2	10^-0
r-value	0.947326	0.947896	0.989528	0.997072	0.935703
t-value	16.201	16.2968	37.5497	71.4193	14.5273
p	2.22472e-16	1.89694e-16	8.82127e-27	4.62498e-35	4.09375e-15
R2	0.8974	0.8985	0.9792	0.9942	0.8755
2H	10^-8	10^-6	10^-4	10^-2	10^-0
r-value	0.779093	0.986312	0.998662	0.996343	0.98615
t-value	6.80684	32.7627	105.767	63.8719	32.566
p	1.49932e-07	4.79985e-25	3.70783e-40	1.29133e-33	5.72249e-25
R2	0.607	0.9728	0.9973	0.9927	0.9725
MB	10^-8	10^-6	10^-4	10^-2	10^-0
r-value	0.876568	0.990158	0.998242	0.996759	0.996021
t-value	9.97586	38.7507	92.2605	67.8645	61.2145
p	4.84004e-11	3.49415e-27	2.20752e-38	2.11999e-34	4.57739e-33
R2	0.7684	0.9804	0.9965	0.9935	0.9921
AA	10^-8	10^-6	10^-4	10^-2	10^-0
r-value	0.937927	0.975699	0.993092	0.996344	0.996674
t-value	14.8119	24.3895	46.3565	63.8769	66.9887
p	2.45087e-15	2.4546e-21	1.761e-29	1.28834e-33	3.12231e-34
R2	0.8797	0.952	0.9862	0.9927	0.9934

## Sheet: Coeffient of Variant_AUC_Peak
AC	10^-2	Olfr90	Olfr109	Olfr145	Olfr167	Olfr211	Olfr476	Olfr491	Olfr502	Olfr549	Olfr556	Olfr876	Olfr889	Olfr919	Olfr978	Olfr979	Olfr982	Olfr992	Olfr1062	Olfr1079	Olfr1093	Olfr1104	Olfr1364	Olfr1370	Olfr1377	Olfr1411	Olfr1484	Olfr1512	Olfr2(I7)	Olfr73(mOR-EG)	Olfr124(SR1)	Olfr160()	pCI
Peak response	Average	1.29397	9.66636	15.4393	5.81565	1.55793	8.85693	11.6143	4.73219	1.17787	3.78704	11.2444	12.9365	1.59341	1.17646	1.99196	1.12514	3.05432	1.92551	6.97409	9.0054	6.8559	1.22017	2.93871	9.6907	6.51462	9.21138	1.21475	1.09472	1.4989	2.7426	3.81406	1.04421
	Coefficient of Variation	0.0878921	0.0344695	0.092679	0.10191	0.217944	0.165307	0.0809803	0.0206943	0.391995	0.0568026	0.407656	0.152122	0.186232	0.127266	0.136714	0.15867	0.155337	0.285334	0.0194172	0.177548	0.145019	0.127126	0.179672	0.188275	0.0745438	0.158675	0.213353	0.107412	0.109176	0.0702158	0.11212	0.388522
AUC	Average	22.2397	106.118	209.47	68.6178	23.9828	105.76	144.82	59.1202	19.1808	52.2837	143.981	174.266	25.1594	19.7252	28.1961	18.318	35.8315	30.8489	78.4875	118.05	79.692	21.0514	39.5092	135.294	78.8413	126.851	19.8777	16.8021	23.8351	35.666	47.0892	20.4807
	Coefficient of Variation	0.074627	0.0231694	0.0781076	0.0935704	0.078317	0.214723	0.0810999	0.0390169	0.217912	0.0231916	0.358974	0.142608	0.0789126	0.0683506	0.123054	0.0481512	0.0557658	0.208336	0.0101026	0.159396	0.095566	0.122518	0.136413	0.0794388	0.0637951	0.173453	0.12974	0.137727	0.134309	0.0586277	0.0923964	0.23474	Count
	Mark [AUC<Peak(CoV)]	1	1	1	1	1	-1	-1	-1	1	1	1	1	1	1	1	1	1	1	1	1	1	1	1	1	1	-1	1	-1	-1	1	1	1	26/32
CH	10^-2	Olfr90	Olfr109	Olfr145	Olfr167	Olfr211	Olfr476	Olfr491	Olfr502	Olfr549	Olfr556	Olfr876	Olfr889	Olfr919	Olfr978	Olfr979	Olfr982	Olfr992	Olfr1062	Olfr1079	Olfr1093	Olfr1104	Olfr1364	Olfr1370	Olfr1377	Olfr1411	Olfr1484	Olfr1512	Olfr2(I7)	Olfr73(mOR-EG)	Olfr124(SR1)	Olfr160()	pCI
Peak response	Average	1.48082	1.67983	2.00764	7.28701	9.28861	2.43441	5.82	1.60324	1.34406	4.91853	1.30962	3.46216	9.23242	1.63534	1.18044	1.33175	4.15618	4.37235	14.1775	10.5008	1.88118	1.39774	1.75185	10.2079	2.71533	13.0784	1.28823	1.19823	1.53673	2.56961	1.79104	1.00426
	Coefficient of Variation	0.126787	0.103979	0.255863	0.259661	0.302944	0.23488	0.020943	0.131141	0.226433	0.0917961	0.0887954	0.0398614	0.288716	0.192719	0.124841	0.258101	0.121089	0.21397	0.182655	0.266272	0.0599264	0.17822	0.0938905	0.159931	0.0641139	0.11388	0.148567	0.130672	0.051862	0.0487146	0.134934	0.232382
AUC	Average	23.216	25.4534	26.1218	79.036	103.801	30.4622	64.5843	23.3037	21.0333	52.1158	20.6771	40.7892	93.438	24.1057	20.3223	21.1404	44.4299	50.5575	145.375	106.541	26.5926	22.0064	25.581	98.8776	32.5158	167.974	19.5293	18.8714	21.4287	31.939	24.5949	20.0033
	Coefficient of Variation	0.0358588	0.117412	0.143261	0.286167	0.286745	0.127761	0.0425869	0.0576148	0.0910862	0.0701129	0.0730735	0.0901893	0.217577	0.223095	0.0946859	0.112654	0.0663489	0.185374	0.17302	0.294504	0.0931765	0.110298	0.0736316	0.177647	0.0926342	0.0857897	0.127978	0.0723297	0.0273549	0.0657948	0.074731	0.0372675	Count
	Mark [AUC<Peak(CoV)]	1	-1	1	-1	1	1	-1	1	1	1	1	-1	1	-1	1	1	1	1	1	-1	-1	1	1	-1	-1	1	1	1	1	-1	1	1	22/32
EG	10^-2	Olfr90	Olfr109	Olfr145	Olfr167	Olfr211	Olfr476	Olfr491	Olfr502	Olfr549	Olfr556	Olfr876	Olfr889	Olfr919	Olfr978	Olfr979	Olfr982	Olfr992	Olfr1062	Olfr1079	Olfr1093	Olfr1104	Olfr1364	Olfr1370	Olfr1377	Olfr1411	Olfr1484	Olfr1512	Olfr2(I7)	Olfr73(mOR-EG)	Olfr124(SR1)	Olfr160()	pCI
Peak response	Average	1.29084	1.26044	1.29833	1.67448	1.21004	1.07859	1.10662	1.2409	1.36019	4.09562	1.22614	1.35865	1.25917	10.7195	13.9656	2.06417	1.23991	1.3948	1.68407	3.18231	1.45534	1.39647	1.37148	1.52696	1.3745	1.42738	6.44777	1.03026	5.23868	1.10444	1.30875	1.04111
	Coefficient of Variation	0.153464	0.0488005	0.262568	0.0843233	0.0915923	0.104322	0.160468	0.188391	0.0740152	0.11773	0.204322	0.223268	0.0537054	0.0943926	0.0876308	0.0535507	0.155149	0.147789	0.212163	0.304331	0.10303	0.244137	0.126053	0.249454	0.133593	0.164831	0.241985	0.0797661	0.150784	0.164379	0.147397	0.308309
AUC	Average	21.1796	19.9397	20.7122	26.0082	20.8845	19.1508	19.8724	19.9553	19.3795	57.4787	18.9715	22.2673	20.7127	130.013	136.249	28.981	21.77	22.3121	25.5434	36.4294	23.4838	22.3105	22.1924	23.05	22.7052	23.2282	90.848	17.5003	51.785	18.8575	21.6119	20.3145
	Coefficient of Variation	0.0916919	0.103731	0.0569794	0.0421162	0.0407369	0.0706492	0.134955	0.107059	0.0691141	0.1128	0.0982382	0.0856922	0.0593672	0.0341186	0.0716391	0.0628014	0.0707102	0.0674375	0.0725619	0.182288	0.0210656	0.145089	0.0241877	0.111138	0.109888	0.0291621	0.169891	0.0328993	0.0999109	0.106716	0.0798715	0.118788	Count
	Mark [AUC<Peak(CoV)]	1	-1	1	1	1	1	1	1	1	1	1	1	-1	1	1	-1	1	1	1	1	1	1	1	1	1	1	1	1	1	1	1	1	29/32
HP	10^-2	Olfr90	Olfr109	Olfr145	Olfr167	Olfr211	Olfr476	Olfr491	Olfr502	Olfr549	Olfr556	Olfr876	Olfr889	Olfr919	Olfr978	Olfr979	Olfr982	Olfr992	Olfr1062	Olfr1079	Olfr1093	Olfr1104	Olfr1364	Olfr1370	Olfr1377	Olfr1411	Olfr1484	Olfr1512	Olfr2(I7)	Olfr73(mOR-EG)	Olfr124(SR1)	Olfr160()	pCI
Peak response	Average	3.61439	1.74113	1.36068	7.63206	2.33015	7.38646	4.02262	2.33874	1.63885	2.46442	1.65701	2.80604	1.31142	1.31098	1.23834	1.28039	6.29587	1.41904	2.6716	7.62919	2.70143	9.98585	4.13844	3.15759	6.79425	9.82197	1.18836	5.58846	1.77815	7.76617	1.73428	1.02106
	Coefficient of Variation	0.364315	0.0071477	0.32446	0.101778	0.29136	0.309764	0.294488	0.0743975	0.225418	0.128114	0.10949	0.0561068	0.0409116	0.164113	0.101779	0.0235155	0.0643236	0.149135	0.133435	0.407028	0.148438	0.465933	0.333252	0.459078	0.173345	0.232312	0.210317	0.0686435	0.111039	0.0136254	0.222732	0.257569
AUC	Average	48.875	26.1407	21.3168	98.7986	35.0223	91.7601	54.274	34.4399	24.1724	37.4061	25.3448	36.9005	22.2722	19.5336	18.601	20.5378	91.2278	21.4776	38.8677	96.7596	36.0458	130.665	52.7138	41.7393	90.2274	126.489	18.9103	74.7875	28.636	108.875	23.823	20.1018
	Coefficient of Variation	0.289933	0.091228	0.111697	0.151854	0.257076	0.282946	0.194234	0.0222681	0.192353	0.0586338	0.0888365	0.0502836	0.0920207	0.104615	0.0286496	0.0965007	0.0244605	0.0488825	0.110045	0.358754	0.125326	0.510264	0.264497	0.249567	0.207219	0.191292	0.0480889	0.0873771	0.0916291	0.0157149	0.13074	0.0455857	Count
	Mark [AUC<Peak(CoV)]	1	-1	1	-1	1	1	1	1	1	1	1	1	-1	1	1	-1	1	1	1	1	1	-1	1	1	-1	1	1	-1	1	-1	1	1	24/32
2H	10^-2	Olfr90	Olfr109	Olfr145	Olfr167	Olfr211	Olfr476	Olfr491	Olfr502	Olfr549	Olfr556	Olfr876	Olfr889	Olfr919	Olfr978	Olfr979	Olfr982	Olfr992	Olfr1062	Olfr1079	Olfr1093	Olfr1104	Olfr1364	Olfr1370	Olfr1377	Olfr1411	Olfr1484	Olfr1512	Olfr2(I7)	Olfr73(mOR-EG)	Olfr124(SR1)	Olfr160()	pCI
Peak response	Average	3.3924	1.23805	2.61682	7.47388	2.76047	8.14208	5.66647	4.82033	0.993589	2.97788	4.71043	7.99925	1.14923	1.06711	6.16589	1.19627	5.35701	1.30995	3.17474	3.07231	1.79985	7.56282	5.57553	5.68445	6.21558	6.86083	0.946647	0.977119	1.0919	7.76693	1.37928	1.02612
	Coefficient of Variation	0.230566	0.110168	0.260507	0.107134	0.299764	0.225067	0.279833	0.273518	0.118806	0.0742179	0.284055	0.333081	0.105307	0.41097	0.148906	0.308651	0.141015	0.0587897	0.117806	0.15084	0.251624	0.406381	0.170518	0.150036	0.110995	0.187127	0.0430047	0.0928036	0.0678522	0.165011	0.222699	0.243852
AUC	Average	44.8315	19.3	33.6187	95.9339	36.5072	102.081	71.4615	63.6224	16.1862	41.2537	59.9044	104.692	19.4144	15.9108	75.9222	18.5691	75.9644	20.8284	43.2997	42.566	26.8568	92.3875	71.5959	79.6784	87.6773	85.8271	15.3595	16.3756	17.6759	103.31	20.3297	20.0387
	Coefficient of Variation	0.14609	0.118035	0.186747	0.118333	0.201165	0.177729	0.275704	0.233871	0.0520901	0.0677456	0.27633	0.28521	0.0976082	0.0955693	0.155935	0.149329	0.118352	0.0357867	0.117536	0.153474	0.0121071	0.378099	0.118132	0.13933	0.0915528	0.151576	0.0429486	0.0748226	0.119646	0.189315	0.178794	0.0384528	Count
	Mark [AUC<Peak(CoV)]	1	-1	1	-1	1	1	1	1	1	1	1	1	1	1	-1	1	1	1	1	-1	1	1	1	1	1	1	1	1	-1	-1	1	1	26/32
MB	10^-2	Olfr90	Olfr109	Olfr145	Olfr167	Olfr211	Olfr476	Olfr491	Olfr502	Olfr549	Olfr556	Olfr876	Olfr889	Olfr919	Olfr978	Olfr979	Olfr982	Olfr992	Olfr1062	Olfr1079	Olfr1093	Olfr1104	Olfr1364	Olfr1370	Olfr1377	Olfr1411	Olfr1484	Olfr1512	Olfr2(I7)	Olfr73(mOR-EG)	Olfr124(SR1)	Olfr160()	pCI
Peak response	Average	1.77954	20.3381	15.2701	9.606	1.48918	14.1647	15.0355	10.3871	1.55256	3.48315	15.2153	15.1366	1.27216	1.35815	11.798	1.77903	2.52682	1.37143	4.74177	12.1054	3.89427	3.47879	3.06957	13.6799	12.4405	12.2622	1.80823	1.26751	1.52656	2.78929	3.08454	1.01603
	Coefficient of Variation	0.146222	0.13429	0.0962821	0.179202	0.14416	0.0116044	0.22541	0.134952	0.171095	0.0643494	0.0740529	0.16506	0.200858	0.0420567	0.00412677	0.278557	0.0570739	0.0133239	0.144102	0.139101	0.0289459	0.189961	0.290903	0.166642	0.126098	0.0622289	0.122293	0.124583	0.0969273	0.294514	0.116679	0.32745
AUC	Average	26.7569	262.536	202.353	120.843	23.3134	187.212	211.972	137.694	22.9968	52.2271	212.769	185.038	21.8455	22.2132	143.722	26.4053	33.3656	23.5337	55.1038	163.177	51.8705	40.1184	42.1082	173.092	151.427	162.912	26.1345	18.9965	24.3419	35.6287	37.5529	20.0496
	Coefficient of Variation	0.129437	0.120123	0.0872699	0.158563	0.0545928	0.0306563	0.230889	0.141427	0.0195239	0.0337154	0.0778953	0.0942399	0.14582	0.055817	0.0238346	0.197831	0.0544184	0.117627	0.0710789	0.102131	0.0491129	0.210443	0.209764	0.201475	0.0902923	0.0546818	0.131668	0.0990473	0.106196	0.258239	0.121552	0.0443263	Count
	Mark [AUC<Peak(CoV)]	1	1	1	1	1	-1	-1	-1	1	1	-1	1	1	-1	-1	1	1	-1	1	1	-1	-1	1	-1	1	1	-1	1	-1	1	-1	1	19/32
AA	10^-2	Olfr90	Olfr109	Olfr145	Olfr167	Olfr211	Olfr476	Olfr491	Olfr502	Olfr549	Olfr556	Olfr876	Olfr889	Olfr919	Olfr978	Olfr979	Olfr982	Olfr992	Olfr1062	Olfr1079	Olfr1093	Olfr1104	Olfr1364	Olfr1370	Olfr1377	Olfr1411	Olfr1484	Olfr1512	Olfr2(I7)	Olfr73(mOR-EG)	Olfr124(SR1)	Olfr160()	pCI
Peak response	Average	6.0931	1.18361	1.23188	6.87968	1.80606	6.49148	3.12072	4.12459	1.16879	2.43677	2.12413	4.58027	0.987141	1.01077	4.48337	1.18965	5.86273	1.12628	2.98635	2.46315	2.0208	6.69934	4.13022	2.20261	4.99767	6.2664	0.994481	1.0535	1.06966	8.86354	1.24205	1.03322
	Coefficient of Variation	0.389486	0.120383	0.215156	0.114904	0.246248	0.343696	0.107533	0.126908	0.10789	0.0528888	0.216388	0.124697	0.0597176	0.102521	0.104357	0.0466917	0.120547	0.0358194	0.110508	0.210752	0.265113	0.23334	0.329368	0.0752508	0.0837552	0.145141	0.182313	0.131199	0.182741	0.0770006	0.159062	0.324796
AUC	Average	82.6553	20.339	20.6908	100.907	28.3516	91.437	43.845	53.5678	19.337	35.0407	31.3633	59.7923	17.2434	17.6059	59.3052	18.2566	84.4435	18.8036	44.3915	37.2863	30.0914	89.6905	55.5472	30.9459	74.9425	83.706	15.891	16.3111	18.2456	127.166	20.6496	20.2589
	Coefficient of Variation	0.328737	0.0271257	0.0816628	0.142538	0.211303	0.315444	0.139929	0.106342	0.0886934	0.0166983	0.112519	0.079992	0.0219986	0.132065	0.152125	0.067588	0.151315	0.0102147	0.0587939	0.163256	0.283253	0.203445	0.306245	0.0452949	0.110452	0.165481	0.0536859	0.125807	0.0776763	0.0691133	0.059756	0.136835	Count
	Mark [AUC<Peak(CoV)]	1	1	1	-1	1	1	-1	1	1	1	1	1	1	-1	-1	-1	-1	1	1	1	-1	1	1	1	-1	-1	1	1	1	1	1	1	23/32
